# Supplementary material for: Validity and reliability of an accelerometer-based player tracking device
Source: PLoS One. 2018 Feb 8;13(2):e0191823. doi: 10.1371/journal.pone.0191823 (PMC5805236; doi:10.1371/journal.pone.0191823)
Supplement: S1 Data — (XLSX) [file pone.0191823.s001.xlsx]

## Sheet: TestData
Device	Axis	Run	Acceleration (g)	f_peak	f_valley	s_peak	s_valley	up_peak	up_valley	Catapult PL	Calculated PL
C1	x	5	0.1	0.0971	-0.1189	0.0136471	0.00252941	0.999	0.988529	8.037	10.391
C1	x	3	0.1	0.09755	-0.1167	0.013	0.00155556	0.998941	0.988667	8.161	10.8234
C1	x	4	0.1	0.09815	-0.1181	0.0135882	0.00341177	0.999053	0.988353	8.058	10.2874
C1	x	1	0.1	0.1017	-0.11935	0.0141765	0.00258823	0.998684	0.988278	8.443	11.4348
C1	x	2	0.1	0.0996	-0.11775	0.0134375	0.002125	0.998421	0.988833	8.265	11.0564
C1	x	2	0.5	0.491967	-0.530033	0.0163333	0.000290323	1.0049	0.982767	59.154	61.3789
C1	x	3	0.5	0.492241	-0.531467	0.0159333	0.000107143	1.00503	0.9829	59.133	61.5753
C1	x	4	0.5	0.4926	-0.530333	0.0162	0.000428571	1.00463	0.9828	59.046	61.5058
C1	x	5	0.5	0.4936	-0.529467	0.0163793	7.14e-05	1.00503	0.9828	59.14	61.5201
C1	x	1	0.5	0.4958	-0.532033	0.0161935	-0.0027	1.0055	0.982433	59.304	62.7915
C1	x	4	1	0.982325	-1.0473	0.0206	-0.003875	1.01385	0.97415	153.6	162.448
C1	x	3	1	0.9832	-1.04515	0.020675	-0.00355	1.01388	0.97415	153.661	162.114
C1	x	2	1	0.9837	-1.04835	0.0215	-0.003725	1.01395	0.974375	153.548	162.481
C1	x	1	1	0.985475	-1.0445	0.0218293	-0.003725	1.01408	0.974175	153.683	162.313
C1	x	5	1	0.988667	-1.04305	0.0222	-0.004	1.0137	0.974244	153.605	162.709
C1	x	2	3	2.99095	-3.09059	0.0477	-0.0183	1.04846	0.93905	817.285	971.703
C1	x	4	3	2.99221	-3.09341	0.0474125	-0.01855	1.04872	0.9387	818.729	971.715
C1	x	5	3	2.99288	-3.09393	0.0472375	-0.0182125	1.0488	0.938825	818.451	973.254
C1	x	1	3	2.99441	-3.09017	0.047675	-0.0179	1.04825	0.93895	818.775	973.196
C1	x	3	3	2.99609	-3.08556	0.0475	-0.0185443	1.04874	0.938987	817.598	972.402
C1	y	1	0.1	-0.00264706	-0.0175882	0.11785	-0.0915238	0.997889	0.989176	7.882	10.4256
C1	y	2	0.1	-0.00282353	-0.0174375	0.116	-0.09105	0.998176	0.988882	7.817	10.3732
C1	y	3	0.1	-0.00270588	-0.0174667	0.11735	-0.09175	0.998412	0.989294	7.886	10.5319
C1	y	4	0.1	-0.00188235	-0.017	0.11785	-0.0914	0.998824	0.989625	7.893	10.508
C1	y	5	0.1	-0.00272222	-0.0180588	0.11615	-0.09155	0.998824	0.989	7.827	10.3835
C1	y	1	0.5	-0.002	-0.01768	0.524967	-0.485067	0.999172	0.9879	58.438	60.7809
C1	y	2	0.5	-0.003	-0.0169286	0.527233	-0.484933	0.999517	0.988357	58.385	60.9855
C1	y	3	0.5	-0.00230769	-0.0170357	0.526433	-0.485	0.9996	0.988133	58.442	61.0244
C1	y	4	0.5	-0.00303333	-0.0172143	0.526867	-0.4836	0.999286	0.988233	58.442	60.7872
C1	y	5	0.5	-0.00255172	-0.018125	0.525	-0.4863	0.999138	0.988613	58.407	60.7815
C1	y	1	1	-0.000589744	-0.018875	1.03757	-0.971625	1.00085	0.986	152.115	158.88
C1	y	2	1	-0.000775	-0.0185385	1.03432	-0.97355	1.0008	0.9865	152.206	158.809
C1	y	3	1	-0.00115789	-0.0183243	1.03557	-0.97455	1.0011	0.986488	151.926	158.889
C1	y	4	1	-0.00135	-0.0189231	1.03887	-0.974775	1.00087	0.9858	152.104	158.881
C1	y	5	1	-0.00120513	-0.0185385	1.03662	-0.972975	1.00103	0.986225	152.369	160.05
C1	y	1	3	0.0132099	-0.024575	3.06014	-2.96413	1.00917	0.976825	810.946	939.519
C1	y	2	3	0.0129877	-0.0240625	3.05974	-2.96523	1.00951	0.977716	810.627	944.453
C1	y	3	3	0.0136582	-0.0238375	3.06135	-2.96414	1.00934	0.977038	810.556	946.817
C1	y	4	3	0.013975	-0.0237284	3.06637	-2.96426	1.0096	0.976925	810.649	943.219
C1	y	5	3	0.013325	-0.0238519	3.06044	-2.96731	1.00962	0.977275	810.607	937.392
C1	z	1	0.1	0.00523529	-0.018	0.017375	0.000315789	1.09845	0.8884	8.54	12.2763
C1	z	2	0.1	0.00482353	-0.0186	0.017	-0.0005	1.09935	0.8885	8.471	12.5136
C1	z	3	0.1	0.00382353	-0.0183333	0.0174706	-0.000470588	1.09886	0.8893	8.48	12.4666
C1	z	4	0.1	0.0055	-0.0191765	0.0178667	0.0005	1.09865	0.88845	8.594	12.803
C1	z	5	0.1	0.00505263	-0.0181176	0.0177647	0.000266667	1.09886	0.88935	8.428	12.3533
C1	z	1	0.5	0.01075	-0.0234074	0.022	-0.00616	1.50163	0.4961	58.444	58.4196
C1	z	2	0.5	0.0124167	-0.024	0.0216786	-0.00577778	1.50313	0.496867	58.508	59.0625
C1	z	3	0.5	0.0113462	-0.0258966	0.0207857	-0.00624	1.50297	0.496833	58.456	59.4908
C1	z	4	0.5	0.0120385	-0.026	0.0220345	-0.00604	1.50327	0.496767	58.554	59.3911
C1	z	5	0.5	0.0111786	-0.0232963	0.0226923	-0.00573077	1.50387	0.496367	58.527	59.7964
C1	z	1	1	0.0149211	-0.0324211	0.0293824	-0.0210263	2.0124	0.01045	151.99	155.296
C1	z	2	1	0.0108718	-0.0300556	0.0283333	-0.0197105	2.01125	0.00995	151.918	156.182
C1	z	3	1	0.0092973	-0.0348649	0.0286667	-0.0237632	2.01055	0.012625	151.986	154.485
C1	z	4	1	0.013973	-0.0357895	0.0286216	-0.02475	2.01455	0.010775	152.166	155.859
C1	z	5	1	0.0104054	-0.0358	0.0265789	-0.0264	2.01185	0.01115	152.175	154.562
C1	z	1	3	0.0338415	-0.0469885	0.0436585	-0.0375802	4.03689	-1.98366	811.588	942.048
C1	z	2	3	0.0338375	-0.0508415	0.0424198	-0.0395	4.03709	-1.98721	812.899	948.044
C1	z	3	3	0.0333735	-0.0444066	0.0425122	-0.0384512	4.04316	-1.98425	812.004	953.273
C1	z	4	3	0.0327831	-0.0448539	0.0405172	-0.0386341	4.04303	-1.98382	812.562	955.196
C1	z	5	3	0.0338642	-0.049012	0.0408023	-0.0375185	4.04495	-1.98685	812.614	949.359
C10	x	2	0.1	0.08675	-0.1322	0.0692778	0.0580556	0.995824	0.985556	8.452	11.3582
C10	x	4	0.1	0.0869	-0.1304	0.06875	0.0578125	0.995941	0.986474	8.247	11.1118
C10	x	5	0.1	0.0871	-0.12905	0.0686471	0.0572632	0.996389	0.985882	8.2	10.9339
C10	x	3	0.1	0.08725	-0.13115	0.0693125	0.0577059	0.995889	0.985895	8.61	11.7694
C10	x	1	0.1	0.08825	-0.13445	0.0699444	0.0569375	0.995412	0.984412	8.91	12.1483
C10	x	2	0.5	0.443833	-0.504567	0.0721	0.0545	0.999667	0.983767	54.946	57.6589
C10	x	5	0.5	0.4499	-0.5068	0.0719655	0.0541667	0.999767	0.9839	54.881	57.3608
C10	x	1	0.5	0.470533	-0.523033	0.0725	0.0489333	0.999933	0.980333	57.409	62.117
C10	x	4	0.5	0.475733	-0.531933	0.0723	0.0543	0.999867	0.983567	58.02	60.4718
C10	x	3	0.5	0.481069	-0.535467	0.0718667	0.0544	1.0001	0.983233	58.566	61.2226
C10	x	2	1	0.931675	-0.994675	0.0759024	0.050125	1.00455	0.979225	145.841	154.299
C10	x	3	1	0.9319	-1.00648	0.07785	0.049575	1.00505	0.97915	146.521	155.165
C10	x	1	1	0.946725	-1.00885	0.076975	0.049325	1.00495	0.979325	147.828	156.389
C10	x	5	1	0.947475	-1.02757	0.07785	0.049725	1.0053	0.9796	148.825	157.893
C10	x	4	1	0.977075	-1.05075	0.077325	0.048425	1.00505	0.9791	153.205	162.238
C10	x	1	3	2.65699	-2.74375	0.102163	0.03535	1.02281	0.959588	724.057	863.725
C10	x	4	3	2.66344	-2.7663	0.101763	0.0355125	1.02184	0.960275	728.423	867.273
C10	x	3	3	2.73574	-2.83277	0.1033	0.034725	1.02335	0.958963	749.532	891.55
C10	x	2	3	2.79022	-2.91026	0.10515	0.034175	1.02456	0.958662	766.506	912.264
C10	x	5	3	2.97114	-3.08584	0.1066	0.032725	1.02596	0.95645	813.286	968.119
C10	y	1	0.1	-0.00466667	-0.0207059	0.1693	-0.03705	0.9998	0.983833	7.877	10.5055
C10	y	2	0.1	-0.0046875	-0.02125	0.17215	-0.03705	1.00035	0.984105	7.954	10.5613
C10	y	3	0.1	-0.00517647	-0.0202	0.1728	-0.0387	1.0004	0.984278	7.971	10.5568
C10	y	4	0.1	-0.004	-0.019	0.1721	-0.0383	1.00032	0.984	7.945	10.5335
C10	y	5	0.1	-0.004125	-0.0189444	0.16915	-0.0349	1.00006	0.984316	7.74	10.2552
C10	y	1	0.5	-0.000678571	-0.0222593	0.574767	-0.421567	1.01893	0.965516	57.381	59.5685
C10	y	2	0.5	-0.00142308	-0.0210667	0.555033	-0.4007	1.0176	0.965767	55.325	57.7858
C10	y	3	0.5	-0.0014	-0.0211071	0.566433	-0.419967	1.01833	0.9651	56.823	59.4367
C10	y	4	0.5	-0.0015	-0.0208929	0.557067	-0.411467	1.01873	0.966067	55.891	58.377
C10	y	5	0.5	-0.00160714	-0.0214815	0.553933	-0.400667	1.01777	0.966033	54.961	57.4427
C10	y	1	1	0.003125	-0.023641	0.9948	-0.838275	1.03955	0.943975	138.635	140.465
C10	y	2	1	0.0035	-0.0242	1.05763	-0.896275	1.04305	0.94105	148.292	152.606
C10	y	3	1	0.0029	-0.02405	1.03262	-0.86865	1.0416	0.94265	143.307	146.905
C10	y	4	1	0.00395	-0.0232195	1.00595	-0.832725	1.03927	0.943825	139.346	141.906
C10	y	5	1	0.00335	-0.023	1.08957	-0.923564	1.04422	0.939225	152.235	158.231
C10	y	1	3	0.0260988	-0.0345125	2.89166	-2.69322	1.13176	0.847788	751.295	879.037
C10	y	2	3	0.02435	-0.034321	2.76576	-2.58225	1.12665	0.854662	717.158	837.723
C10	y	3	3	0.0309625	-0.0366125	3.137	-2.92851	1.1442	0.8352	816.311	960.992
C10	y	4	3	0.025875	-0.0340125	2.8263	-2.6377	1.12991	0.851575	733.583	858.846
C10	y	5	3	0.0278375	-0.0342716	2.99158	-2.81893	1.13845	0.8431	781.362	906.778
C10	z	1	0.1	0.0166875	-0.00842105	0.0402778	0.0219412	1.09975	0.89265	8.638	12.7298
C10	z	2	0.1	0.016625	-0.00866667	0.0395294	0.0215556	1.10005	0.8918	8.586	12.4714
C10	z	3	0.1	0.0164444	-0.00972222	0.0409375	0.0215882	1.0992	0.892053	8.625	12.4984
C10	z	4	0.1	0.0166471	-0.0090625	0.0403125	0.0208889	1.1	0.89265	8.646	12.4026
C10	z	5	0.1	0.0174375	-0.009	0.0403333	0.0208824	1.09975	0.89145	8.713	12.7826
C10	z	1	0.5	0.0237143	-0.0151852	0.0488333	0.0130714	1.49853	0.5047	57.99	57.8507
C10	z	2	0.5	0.0239231	-0.0152143	0.0496333	0.0149333	1.49933	0.505067	58.018	58.3979
C10	z	3	0.5	0.0244444	-0.0171071	0.0490333	0.0132333	1.4999	0.504276	58.117	58.4034
C10	z	4	0.5	0.0239259	-0.0148462	0.0502143	0.0125	1.50143	0.5035	58.106	58.3116
C10	z	5	0.5	0.0231538	-0.0141034	0.0498667	0.0161071	1.4995	0.506207	57.913	57.2267
C10	z	1	1	0.0235833	-0.0239714	0.06305	-0.00244118	1.99842	0.0253	149.88	152.235
C10	z	2	1	0.0251351	-0.01965	0.062825	0.000275	2.00605	0.026675	150.432	153.469
C10	z	3	1	0.0250571	-0.0221795	0.06375	-0.00230769	2.00387	0.0276	150.153	150.966
C10	z	4	1	0.0273684	-0.01875	0.06395	-0.000794872	2.0068	0.027025	150.445	152.197
C10	z	5	1	0.0258378	-0.0190588	0.0627805	-0.001875	2.00221	0.027625	150.292	151.03
C10	z	1	3	0.0498395	-0.0479753	0.1071	-0.0408375	4.00684	-1.93581	801.572	930.257
C10	z	2	3	0.0459268	-0.0391839	0.106038	-0.0285125	4.01142	-1.93182	801.025	945.333
C10	z	3	3	0.0478889	-0.0457654	0.106728	-0.0421875	4.00174	-1.94374	801.133	928.778
C10	z	4	3	0.0441429	-0.0391294	0.105568	-0.029625	4.00828	-1.93946	801.593	938.634
C10	z	5	3	0.0489753	-0.0473902	0.105494	-0.0390375	4.01333	-1.93355	802.569	940.283
C11	x	3	0.1	0.0578	-0.1586	-0.00594737	-0.0161765	0.995765	0.9788	8.382	11.1643
C11	x	4	0.1	0.05825	-0.1583	-0.00605882	-0.0168	0.9955	0.979947	8.578	11.71
C11	x	2	0.1	0.0583	-0.1609	-0.00588235	-0.0168125	0.998316	0.979421	9.1	13.3557
C11	x	1	0.1	0.0587	-0.1608	-0.00552941	-0.0169333	1.00305	0.9775	9.653	14.4092
C11	x	5	0.1	0.05965	-0.15365	-0.00641176	-0.017	0.995333	0.981944	8.085	10.3826
C11	x	4	0.5	0.470586	-0.547433	-0.00332143	-0.0201935	1.00673	0.971233	58.747	61.388
C11	x	5	0.5	0.470667	-0.5464	-0.00368966	-0.02	1.0069	0.9715	58.676	61.2915
C11	x	2	0.5	0.471067	-0.5453	-0.0033	-0.0204333	1.00663	0.971567	58.704	61.2362
C11	x	3	0.5	0.471833	-0.545833	-0.0039	-0.0205667	1.0073	0.971767	58.763	61.3039
C11	x	1	0.5	0.472233	-0.552433	-0.0014	-0.0205	1.0076	0.959567	59.778	64.4288
C11	x	2	1	0.9791	-1.03687	0.001775	-0.026925	1.02095	0.95795	152.35	161.244
C11	x	1	1	0.982975	-1.03452	0.00195	-0.027225	1.02178	0.958075	152.492	161.494
C11	x	5	1	0.9846	-1.03895	0.00104878	-0.026975	1.0235	0.956125	152.81	162.001
C11	x	4	1	0.985775	-1.02759	0.00141463	-0.025075	1.0221	0.95855	152.544	161.285
C11	x	3	1	0.985825	-1.0321	0.001925	-0.0267	1.02283	0.95765	152.813	161.492
C11	x	4	3	3.02314	-3.02771	0.0176125	-0.055481	1.08133	0.897312	812.146	968.513
C11	x	2	3	3.01679	-3.03582	0.0168875	-0.0549625	1.08205	0.895238	813.565	968.071
C11	x	3	3	3.01426	-3.03313	0.017075	-0.054975	1.08176	0.896437	813.82	967.104
C11	x	1	3	3.01155	-3.03568	0.0164625	-0.055525	1.08341	0.894658	812.922	967.606
C11	x	5	3	3.00435	-3.0372	0.0169625	-0.054925	1.08327	0.895725	813.588	966.365
C11	y	1	0.1	-0.0363333	-0.052	0.08865	-0.11995	0.995118	0.984	8.023	10.6781
C11	y	2	0.1	-0.0360625	-0.0514118	0.0878	-0.1211	0.995389	0.984579	7.986	10.5358
C11	y	3	0.1	-0.0345882	-0.0510588	0.08765	-0.120905	0.995875	0.984556	7.994	10.6206
C11	y	4	0.1	-0.0354706	-0.0514118	0.0877	-0.12065	0.995158	0.984105	8.013	10.6773
C11	y	5	0.1	-0.0357778	-0.0510526	0.08785	-0.1212	0.995125	0.984778	8.014	10.5912
C11	y	1	0.5	-0.0313704	-0.0550333	0.483167	-0.530933	1.00187	0.9776	58.705	61.4876
C11	y	2	0.5	-0.0333448	-0.0529655	0.482467	-0.5323	1.00163	0.977633	58.668	61.4754
C11	y	3	0.5	-0.0328929	-0.053	0.482133	-0.531267	1.00203	0.978103	58.629	61.384
C11	y	4	0.5	-0.033	-0.0528571	0.482167	-0.531	1.0014	0.977733	58.587	61.3612
C11	y	5	0.5	-0.0318889	-0.0543	0.4831	-0.5313	1.00243	0.977452	58.736	61.574
C11	y	1	1	-0.0295897	-0.059225	0.967775	-1.04773	1.00915	0.969	152.571	161.415
C11	y	2	1	-0.028575	-0.0575	0.97235	-1.04238	1.0102	0.969375	152.695	161.398
C11	y	3	1	-0.029825	-0.0577073	0.971625	-1.04882	1.00937	0.969425	152.627	161.798
C11	y	4	1	-0.0288	-0.05735	0.968075	-1.0492	1.00992	0.96845	152.598	161.58
C11	y	5	1	-0.0274	-0.0575641	0.972025	-1.04265	1.0107	0.969325	152.703	161.369
C11	y	1	3	-0.0135125	-0.0810633	2.95446	-3.08141	1.04392	0.933538	812.947	965.677
C11	y	2	3	-0.0138101	-0.080775	2.97392	-3.06686	1.04411	0.933375	812.148	966.337
C11	y	3	3	-0.0134375	-0.0828	2.96596	-3.08149	1.04189	0.932425	812.135	966.265
C11	y	4	3	-0.014	-0.0799375	2.97032	-3.07975	1.04379	0.933937	812.794	967.267
C11	y	5	3	-0.013325	-0.0807375	2.95925	-3.08465	1.04339	0.933688	813.135	966.281
C11	z	1	0.1	-0.0288824	-0.0570526	0.0391111	0.0206111	1.09395	0.88695	8.718	13.8947
C11	z	2	0.1	-0.0297778	-0.0572941	0.0387222	0.0204118	1.09535	0.88685	8.786	13.8181
C11	z	3	0.1	-0.028	-0.0583125	0.0392353	0.0202222	1.0948	0.88695	8.751	14.0501
C11	z	4	0.1	-0.0296111	-0.0565263	0.0381579	0.0187222	1.09575	0.88725	8.755	13.8473
C11	z	5	0.1	-0.0289375	-0.0556471	0.0398125	0.0206471	1.0954	0.8867	8.78	13.9934
C11	z	1	0.5	-0.0152857	-0.0706	0.0469643	0.00916129	1.4877	0.499867	57.585	61.4584
C11	z	2	0.5	-0.0168966	-0.070069	0.046069	0.00956667	1.48937	0.500133	57.597	61.5513
C11	z	3	0.5	-0.0160741	-0.0712759	0.0456207	0.00976667	1.48883	0.500367	57.488	61.3325
C11	z	4	0.5	-0.0154074	-0.069	0.0478148	0.00993333	1.48883	0.5007	57.503	61.3456
C11	z	5	0.5	-0.0167667	-0.0712069	0.0477857	0.0092	1.4885	0.5014	57.668	61.4667
C11	z	1	1	-0.00991892	-0.080475	0.059025	-0.0123659	1.98083	0.0209231	148.833	158.277
C11	z	2	1	-0.009275	-0.0757073	0.0567632	-0.01545	1.981	0.011775	148.977	158.729
C11	z	3	1	-0.00861111	-0.077125	0.0594103	-0.012825	1.98225	0.01715	149.028	158.262
C11	z	4	1	-0.0081579	-0.0762927	0.0591389	-0.01335	1.98375	0.0164	148.975	159.164
C11	z	5	1	-0.0108649	-0.0777	0.0594737	-0.012	1.982	0.020975	148.989	158.227
C11	z	1	3	0.0518	-0.142962	0.103462	-0.0803	3.94499	-1.94644	796.461	937.437
C11	z	2	3	0.053825	-0.140575	0.103637	-0.0828875	3.96152	-1.93485	795.924	937.546
C11	z	3	3	0.043679	-0.140375	0.102111	-0.0825185	3.96231	-1.9562	797.675	936.887
C11	z	4	3	0.04945	-0.136383	0.106938	-0.0844875	3.96393	-1.93651	796.45	940.064
C11	z	5	3	0.0543457	-0.142912	0.0995802	-0.0795625	3.94951	-1.94893	795.968	934.373
C12	x	1	0.1	0.1327	-0.0845	0.0734	0.0588889	0.99725	0.986389	8.557	11.6746
C12	x	3	0.1	0.13145	-0.08645	0.0722778	0.0622353	0.996778	0.986625	8.242	10.7433
C12	x	2	0.1	0.12925	-0.0843	0.07325	0.0627222	0.996941	0.986294	8.232	11.0953
C12	x	4	0.1	0.129	-0.0856	0.0726667	0.062	0.997053	0.986611	8.151	10.6548
C12	x	5	0.1	0.1286	-0.0855	0.0728333	0.0626667	0.997059	0.986556	8.011	10.3203
C12	x	1	0.5	0.529667	-0.493633	0.0745172	0.0604667	1.00247	0.980667	59.386	63.5576
C12	x	4	0.5	0.5224	-0.490967	0.0746	0.0608276	1.0015	0.9819	58.495	60.8941
C12	x	5	0.5	0.5217	-0.4906	0.0742	0.0608571	1.00183	0.982433	58.47	60.962
C12	x	2	0.5	0.520133	-0.491862	0.0746	0.0607241	1.00171	0.982467	58.464	60.8261
C12	x	3	0.5	0.5193	-0.491533	0.0747	0.0608	1.00217	0.982467	58.44	60.9449
C12	x	4	1	1.00822	-1.00395	0.07795	0.0586341	1.00812	0.97635	152.089	161.037
C12	x	2	1	1.006	-1.00477	0.079275	0.05795	1.00825	0.976475	151.761	160.727
C12	x	5	1	1.00547	-1.0048	0.07875	0.058325	1.00897	0.9767	151.777	160.794
C12	x	3	1	1.00425	-1.0045	0.076475	0.057775	1.00873	0.976325	152.136	160.661
C12	x	1	1	1.00293	-1.00425	0.0776	0.057725	1.00802	0.9762	151.814	160.55
C12	x	3	3	2.99047	-3.03176	0.0992	0.049375	1.03494	0.94785	810.297	962.32
C12	x	2	3	2.99076	-3.02931	0.0992375	0.049525	1.03476	0.94745	810.303	962.031
C12	x	5	3	2.99577	-3.03186	0.0991875	0.0498148	1.03491	0.947225	809.135	964.349
C12	x	4	3	2.99837	-3.02122	0.098275	0.05	1.03406	0.947975	809.467	962.94
C12	x	1	3	2.99987	-3.0302	0.09965	0.049325	1.03496	0.947625	809.521	964.014
C12	y	1	0.1	0.03375	0.018125	0.1763	-0.0326	1.00165	0.9825	7.93	10.6768
C12	y	2	0.1	0.0335556	0.0181176	0.1774	-0.0323	1.00135	0.98325	7.926	10.5783
C12	y	3	0.1	0.0334375	0.0182667	0.17775	-0.0326	1.00125	0.982842	7.936	10.5209
C12	y	4	0.1	0.0334118	0.0193889	0.17645	-0.03195	1.00139	0.98275	7.875	10.5489
C12	y	5	0.1	0.0331765	0.0185294	0.1778	-0.032	1.00125	0.98295	7.921	10.6682
C12	y	1	0.5	0.0351724	0.0176667	0.5875	-0.427833	1.02497	0.9583	58.689	61.6444
C12	y	2	0.5	0.0344643	0.0176538	0.5883	-0.426633	1.0248	0.958581	58.635	61.4597
C12	y	3	0.5	0.0343333	0.0178214	0.5885	-0.426833	1.02487	0.9581	58.615	61.4534
C12	y	4	0.5	0.0350385	0.0172222	0.5885	-0.426967	1.02517	0.9581	58.638	61.4783
C12	y	5	0.5	0.0341111	0.0164615	0.587467	-0.427333	1.0251	0.958933	58.669	61.4815
C12	y	1	1	0.03635	0.0169744	1.10397	-0.916325	1.05505	0.927075	152.957	161.955
C12	y	2	1	0.0360588	0.0169744	1.10258	-0.914975	1.0552	0.927775	152.919	161.8
C12	y	3	1	0.036325	0.0165128	1.10267	-0.920725	1.05505	0.926769	152.938	162.357
C12	y	4	1	0.0357	0.0166	1.1058	-0.916625	1.05472	0.9275	152.791	162.077
C12	y	5	1	0.036025	0.0156667	1.10252	-0.9143	1.05488	0.927325	152.927	161.892
C12	y	1	3	0.0483375	0.01255	3.12896	-2.91958	1.17861	0.800887	814.566	968.696
C12	y	2	3	0.0488125	0.0122963	3.13428	-2.92091	1.17914	0.800575	815.7	970.654
C12	y	3	3	0.0510375	0.011875	3.1393	-2.9133	1.17849	0.799438	815.604	969.014
C12	y	4	3	0.0501	0.0123951	3.1417	-2.907	1.17838	0.799763	815.744	969.473
C12	y	5	3	0.0485875	0.0128	3.12933	-2.922	1.17854	0.800837	814.568	969.713
C12	z	1	0.1	0.0432353	0.0148125	0.0442	0.0246111	1.099	0.8909	8.74	13.9569
C12	z	2	0.1	0.04525	0.0144615	0.0426667	0.025	1.09837	0.8914	8.73	13.7918
C12	z	3	0.1	0.0441765	0.0157778	0.0435263	0.0255294	1.0995	0.89175	8.722	13.9054
C12	z	4	0.1	0.0430588	0.016125	0.0432941	0.0231875	1.10015	0.89065	8.66	13.6329
C12	z	5	0.1	0.0444375	0.0155	0.0433333	0.0237647	1.09955	0.8912	8.712	13.7822
C12	z	1	0.5	0.0531852	0.00814286	0.0562333	0.0157	1.4977	0.504667	57.894	61.6058
C12	z	2	0.5	0.0534	0.00692857	0.0556	0.0166154	1.49843	0.504867	57.866	61.7139
C12	z	3	0.5	0.0531786	0.00677778	0.0563333	0.0154483	1.49787	0.504933	57.87	61.5034
C12	z	4	0.5	0.0532857	0.00751724	0.0548	0.016931	1.4986	0.504967	57.906	61.8268
C12	z	5	0.5	0.0524138	0.00757143	0.0567667	0.0157037	1.50013	0.505167	57.993	61.7183
C12	z	1	1	0.0565	0.00074359	0.074825	-0.000925	2.0054	0.029275	150.262	159.979
C12	z	2	1	0.055575	-0.00275	0.0744	-0.005725	2.0057	0.026125	150.148	158.98
C12	z	3	1	0.0580278	0.00187805	0.0746	-0.003475	2.00672	0.0316154	150.417	159.997
C12	z	4	1	0.0582941	0.00197368	0.07395	-0.006175	2.0068	0.029525	150.326	158.872
C12	z	5	1	0.056	-0.00125641	0.074575	-0.003175	2.005	0.0316	150.51	159.734
C12	z	1	3	0.0915366	-0.04175	0.132812	-0.0448375	3.99887	-1.94001	801.575	937.596
C12	z	2	3	0.0943333	-0.0401	0.131284	-0.0501	4.00751	-1.93421	801.131	934.225
C12	z	3	3	0.0955679	-0.043125	0.130617	-0.03885	4.00543	-1.93578	801.679	935.548
C12	z	4	3	0.0991625	-0.043925	0.130759	-0.047425	4.01408	-1.92931	801.649	943.531
C12	z	5	3	0.0945062	-0.043075	0.131148	-0.0488625	3.99372	-1.93825	801.654	936.635
C13	x	3	0.1	0.113	-0.1076	0.0245	0.01325	0.995529	0.985211	8.322	10.8224
C13	x	1	0.1	0.11175	-0.10935	0.0247059	0.0106842	0.994882	0.985056	8.881	12.2885
C13	x	2	0.1	0.11135	-0.1077	0.0247647	0.0131111	0.994824	0.984812	8.465	11.5613
C13	x	5	0.1	0.11055	-0.1063	0.0238333	0.0137647	0.995353	0.985765	8.06	10.5288
C13	x	4	0.1	0.1105	-0.10705	0.0245	0.0131765	0.995333	0.985176	8.174	10.8219
C13	x	1	0.5	0.5126	-0.516828	0.0264194	0.0110667	0.998903	0.979467	59.536	64.5332
C13	x	2	0.5	0.489	-0.502733	0.0261333	0.0125862	0.998667	0.982667	57.285	60.0746
C13	x	5	0.5	0.490067	-0.4928	0.0255667	0.0127037	0.998586	0.982667	57.008	59.4522
C13	x	3	0.5	0.506133	-0.517	0.0258333	0.0125926	0.999133	0.982467	59.046	61.4387
C13	x	4	0.5	0.5051	-0.515567	0.026069	0.01275	0.998516	0.982667	58.864	61.4471
C13	x	2	1	0.972425	-1.01805	0.0302	0.0098	1.00285	0.978256	150.463	159.509
C13	x	1	1	0.979675	-1.02517	0.028725	0.009775	1.00313	0.97825	151.605	160.327
C13	x	3	1	0.9842	-1.01467	0.02815	0.009725	1.00305	0.97825	151.137	159.825
C13	x	5	1	0.9892	-1.02677	0.0292	0.00985	1.00365	0.97835	152.282	161.183
C13	x	4	1	0.9948	-1.02875	0.029775	0.0103333	1.00333	0.978375	152.947	161.874
C13	x	1	3	2.8031	-2.8645	0.0481625	0.002175	1.02115	0.959063	761.537	906.187
C13	x	4	3	2.81731	-2.87339	0.0471235	0.00285	1.0212	0.959375	764.869	908.973
C13	x	3	3	2.88376	-2.93467	0.0484684	0.0019875	1.02174	0.958213	782.241	931.079
C13	x	2	3	2.92004	-2.99041	0.04915	0.002125	1.02234	0.957823	794.902	945.384
C13	x	5	3	2.98594	-3.07031	0.050125	0.00153165	1.02294	0.957237	815.024	968.314
C13	y	1	0.1	0.0131765	-0.00122222	0.12955	-0.081	0.996	0.986278	7.905	10.1847
C13	y	2	0.1	0.014625	-0.0026875	0.1294	-0.08145	0.995789	0.986125	7.957	10.2658
C13	y	3	0.1	0.014375	-0.000944444	0.12915	-0.08205	0.995824	0.986294	7.954	10.3087
C13	y	4	0.1	0.0140625	-0.0013125	0.1279	-0.0807	0.995875	0.986187	7.88	10
C13	y	5	0.1	0.0144706	-0.0011875	0.12985	-0.08075	0.996111	0.986316	7.937	10.378
C13	y	1	0.5	0.0141538	-0.00160714	0.535967	-0.4746	0.9987	0.983161	58.562	57.6572
C13	y	2	0.5	0.0137308	-0.0024	0.531867	-0.464067	0.998414	0.983233	57.419	56.6236
C13	y	3	0.5	0.015	-0.00180769	0.538167	-0.474833	0.99869	0.983655	58.392	57.9556
C13	y	4	0.5	0.0142857	-0.00192308	0.528733	-0.468467	0.998633	0.983517	57.513	58.293
C13	y	5	0.5	0.0145769	-0.0015	0.531033	-0.4653	0.998933	0.983517	57.339	56.8007
C13	y	1	1	0.0152105	-0.00228571	1.0062	-0.9129	1.0021	0.9796	145.095	145.766
C13	y	2	1	0.0147222	-0.000621622	1.04858	-0.9539	1.0027	0.9795	151.965	153.152
C13	y	3	1	0.0138462	-0.00221622	1.03115	-0.944275	1.0024	0.979415	148.74	146.097
C13	y	4	1	0.01425	-0.00251429	0.9993	-0.9242	1.00225	0.97895	145.565	147.034
C13	y	5	1	0.0142683	-0.00227027	1.05538	-0.9628	1.0031	0.978667	152.885	154.903
C13	y	1	3	0.0215125	-0.0041	2.96705	-2.85314	1.01933	0.96095	782.913	845.841
C13	y	2	3	0.0206296	-0.00513158	2.86401	-2.75139	1.01859	0.961987	753.11	825.982
C13	y	3	3	0.020825	-0.006025	3.07877	-2.97228	1.02075	0.959862	813.065	897.151
C13	y	4	3	0.0195309	-0.0055125	2.90718	-2.81137	1.01832	0.961862	767.361	838.012
C13	y	5	3	0.0207875	-0.00472152	3.03999	-2.94059	1.02	0.960125	804.237	871.69
C13	z	1	0.1	0.0197647	-0.00444444	0.0274706	0.00935294	1.09525	0.8891	8.664	13.0142
C13	z	2	0.1	0.022875	-0.006	0.0266471	0.00973333	1.096	0.88835	8.776	13.2744
C13	z	3	0.1	0.0207059	-0.005	0.0275294	0.00917647	1.09635	0.889286	8.745	13.0504
C13	z	4	0.1	0.0211765	-0.00582353	0.0273333	0.00923529	1.09605	0.88715	8.706	13.2794
C13	z	5	0.1	0.0208824	-0.00664706	0.027375	0.00988235	1.0966	0.8888	8.681	12.6531
C13	z	1	0.5	0.0274815	-0.00862069	0.0324483	0.00268965	1.49477	0.5022	57.858	58.9048
C13	z	2	0.5	0.0263333	-0.0107931	0.0325357	0.00319231	1.49623	0.500733	57.947	59.4891
C13	z	3	0.5	0.0281429	-0.011931	0.0328276	0.00359259	1.49577	0.501586	57.954	59.332
C13	z	4	0.5	0.0272222	-0.0116538	0.0326429	0.00275	1.4972	0.502167	57.94	59.3143
C13	z	5	0.5	0.0254444	-0.0122308	0.0331333	0.00384615	1.4964	0.503	57.864	58.3688
C13	z	1	1	0.0333421	-0.0131351	0.0404	-0.01375	2.00632	0.0299	150.236	151.68
C13	z	2	1	0.03	-0.02285	0.03925	-0.013	2.00462	0.021075	149.978	153.353
C13	z	3	1	0.0345128	-0.0147436	0.0403	-0.02035	2.00505	0.023925	150.242	155.356
C13	z	4	1	0.0305556	-0.02195	0.0399	-0.0174634	2.0046	0.0211	150.122	154.157
C13	z	5	1	0.0329744	-0.0179143	0.0412564	-0.020425	2.00369	0.02525	150.198	156.529
C13	z	1	3	0.0363021	-0.0300769	0.06415	-0.0363375	4.00374	-1.93512	800.138	937.547
C13	z	2	3	0.0388046	-0.0260594	0.0595556	-0.0300602	4.01546	-1.92134	800.564	932.665
C13	z	3	3	0.0376196	-0.0272111	0.0629625	-0.035284	3.99211	-1.93499	801.224	933.798
C13	z	4	3	0.0362	-0.0277742	0.0611875	-0.032325	4.01314	-1.92839	799.856	924.634
C13	z	5	3	0.0391395	-0.0302065	0.062	-0.0351625	4.01141	-1.932	801.221	926.079
C14	x	1	0.1	0.11465	-0.11025	0.0234118	0.012	0.993706	0.982158	8.878	12.1009
C14	x	3	0.1	0.10835	-0.1089	0.0220625	0.0113333	0.994611	0.983167	8.312	10.9311
C14	x	2	0.1	0.10825	-0.1092	0.0224706	0.0106111	0.993941	0.983	8.464	11.4142
C14	x	4	0.1	0.1077	-0.1083	0.0219375	0.0113529	0.993611	0.983368	8.352	11.1298
C14	x	5	0.1	0.10615	-0.1082	0.0221176	0.0113333	0.99415	0.983474	8.085	10.5682
C14	x	1	0.5	0.504667	-0.521033	0.0225172	0.00782759	1.00083	0.9751	59.44	62.9903
C14	x	3	0.5	0.4983	-0.520333	0.0227586	0.00962069	1.00027	0.978167	58.912	61.4024
C14	x	2	0.5	0.4984	-0.521333	0.0227931	0.0106786	1.0001	0.978167	58.941	61.3492
C14	x	5	0.5	0.498467	-0.520233	0.0226786	0.00973077	1.00062	0.9781	58.841	61.3596
C14	x	4	0.5	0.499467	-0.5196	0.0226071	0.01012	1.00055	0.978	58.858	61.372
C14	x	4	1	0.986256	-1.03565	0.0247179	0.007775	1.00883	0.97005	152.999	161.894
C14	x	1	1	0.98915	-1.03517	0.0247179	0.007725	1.0084	0.96935	153.035	161.865
C14	x	3	1	0.991125	-1.03212	0.02665	0.008	1.00885	0.97	153.096	161.766
C14	x	5	1	0.992875	-1.02907	0.026225	0.00792683	1.0082	0.969225	153.03	161.797
C14	x	2	1	0.9937	-1.03113	0.026	0.00815385	1.00937	0.96945	153.045	161.868
C14	x	4	3	2.99254	-3.07213	0.043443	0.0010875	1.04337	0.934113	815.009	970.579
C14	x	5	3	2.99305	-3.07166	0.0427625	0.00125317	1.04364	0.934456	814.968	969.458
C14	x	1	3	2.99311	-3.07037	0.043225	0.00148148	1.04345	0.93415	815.309	970.058
C14	x	2	3	2.99414	-3.06911	0.0428765	0.001175	1.04355	0.934013	815.389	968.756
C14	x	3	3	2.99866	-3.06763	0.043	0.001575	1.04347	0.934325	815.255	969.144
C14	y	1	0.1	0.00717647	-0.00925	0.12575	-0.0846	0.993706	0.984889	7.901	9.0146
C14	y	2	0.1	0.00752941	-0.00838889	0.12485	-0.08395	0.994062	0.985059	7.885	8.90482
C14	y	3	0.1	0.006	-0.008375	0.12555	-0.0845	0.994	0.984647	7.859	8.78995
C14	y	4	0.1	0.00638889	-0.00811765	0.1254	-0.08465	0.993812	0.984529	7.889	8.82862
C14	y	5	0.1	0.00635294	-0.0084375	0.1254	-0.08505	0.993765	0.985167	7.913	8.80168
C14	y	1	0.5	0.00886667	-0.0103667	0.5362	-0.480067	0.995633	0.983069	58.773	54.6992
C14	y	2	0.5	0.009	-0.0103077	0.5369	-0.479533	0.995633	0.983483	58.759	54.4981
C14	y	3	0.5	0.00873333	-0.00946429	0.5373	-0.479333	0.995167	0.983429	58.769	53.5111
C14	y	4	0.5	0.00885185	-0.0101429	0.537333	-0.4783	0.995133	0.983517	58.738	54.5054
C14	y	5	0.5	0.00886667	-0.0104828	0.536267	-0.479633	0.995759	0.983133	58.754	54.189
C14	y	1	1	0.013525	-0.0135385	1.04943	-0.972275	0.998525	0.9806	153.029	148.719
C14	y	2	1	0.010375	-0.013425	1.05137	-0.96795	0.998525	0.981075	153.152	145.281
C14	y	3	1	0.0109487	-0.012525	1.052	-0.969575	0.998325	0.980634	152.843	147.669
C14	y	4	1	0.01245	-0.012875	1.05468	-0.96935	0.998175	0.9808	152.911	148.435
C14	y	5	1	0.0123415	-0.013359	1.05315	-0.969375	0.9986	0.980675	153.104	149.952
C14	y	1	3	0.0332125	-0.0226875	3.08808	-2.97288	1.00962	0.968712	815.022	947.635
C14	y	2	3	0.0333875	-0.0231899	3.08783	-2.97651	1.00953	0.968538	814.742	947.33
C14	y	3	3	0.03385	-0.023	3.08715	-2.97299	1.00921	0.968475	814.794	954.126
C14	y	4	3	0.032725	-0.022225	3.08881	-2.97595	1.00955	0.968437	816.05	955.646
C14	y	5	3	0.0335125	-0.0229375	3.0869	-2.9746	1.00982	0.968387	815.744	954.534
C14	z	1	0.1	0.0126111	-0.014	0.0367647	0.0185625	1.0942	0.8874	8.695	13.0057
C14	z	2	0.1	0.0118333	-0.0157647	0.038	0.0189333	1.0955	0.8864	8.726	13.1736
C14	z	3	0.1	0.0128333	-0.0155625	0.0371111	0.0178824	1.09555	0.8869	8.74	12.9892
C14	z	4	0.1	0.0131111	-0.0142222	0.0368125	0.0177333	1.09555	0.88745	8.751	12.8921
C14	z	5	0.1	0.0126111	-0.0149444	0.0362105	0.0188889	1.09585	0.8876	8.81	13.0865
C14	z	1	0.5	0.0202143	-0.0191786	0.0457241	0.0101034	1.49355	0.502	57.782	58.9563
C14	z	2	0.5	0.0187857	-0.021963	0.0447586	0.01125	1.49497	0.502467	57.719	58.72
C14	z	3	0.5	0.0197857	-0.0207407	0.0441333	0.0107778	1.49327	0.5025	57.78	58.7618
C14	z	4	0.5	0.02075	-0.0212222	0.0446333	0.0108571	1.49387	0.5016	57.698	58.7064
C14	z	5	0.5	0.0192222	-0.0196296	0.0465667	0.0123462	1.4959	0.5018	57.752	58.6429
C14	z	1	1	0.0225	-0.0250526	0.058375	-0.00371053	2.0009	0.02985	150.219	152.334
C14	z	2	1	0.0244211	-0.0252	0.0569268	-0.0065641	2.0029	0.0247	150.095	151.309
C14	z	3	1	0.0203714	-0.0325556	0.0577	-0.00283333	2.00053	0.0264103	150.102	152.819
C14	z	4	1	0.0226579	-0.0277949	0.058675	-0.002725	2.00378	0.028975	150.51	154.272
C14	z	5	1	0.0214324	-0.0309706	0.05765	-0.00326316	1.999	0.0238	149.959	153.061
C14	z	1	3	0.044622	-0.0537831	0.0944625	-0.0299875	4.01039	-1.92091	800.985	935.465
C14	z	2	3	0.046625	-0.0553457	0.0950123	-0.0358875	4.00537	-1.92677	800.114	932.728
C14	z	3	3	0.0456667	-0.0572	0.0943704	-0.0330625	4.00885	-1.92416	800.166	932.52
C14	z	4	3	0.0432118	-0.0574625	0.0957901	-0.03965	4.00082	-1.92912	800.369	929.406
C14	z	5	3	0.045122	-0.0540361	0.0935679	-0.037075	4.00994	-1.92663	800.344	936.033
C15	x	2	0.1	0.06905	-0.14905	0.013	0.0024375	0.995684	0.97855	8.421	11.5101
C15	x	3	0.1	0.06945	-0.1472	0.01375	0.00288235	0.995556	0.97775	8.239	10.9062
C15	x	1	0.1	0.0706842	-0.15055	0.0136471	0.0025625	0.998444	0.97675	8.75	12.3226
C15	x	4	0.1	0.07075	-0.1442	0.0132778	0.00341177	0.995944	0.98075	8.141	10.7659
C15	x	5	0.1	0.07075	-0.14355	0.0135294	0.00241177	0.996158	0.981722	8.093	10.7737
C15	x	4	0.5	0.482267	-0.5345	0.0136538	0.00233333	1.00619	0.9726	58.713	61.2024
C15	x	2	0.5	0.4825	-0.5354	0.0135185	0.00282143	1.0067	0.972	58.804	61.1134
C15	x	1	0.5	0.4827	-0.539567	0.0163913	0.00157143	1.0075	0.961033	59.319	63.6995
C15	x	5	0.5	0.483448	-0.533233	0.0138077	0.00244444	1.00681	0.972	58.731	61.1679
C15	x	3	0.5	0.484333	-0.534167	0.01396	0.00281482	1.0068	0.973	58.771	61.4061
C15	x	4	1	0.997026	-1.02225	0.0145405	0.00165	1.02041	0.959775	152.818	161.742
C15	x	2	1	1.00295	-1.01592	0.015125	0.00161111	1.02073	0.96025	152.669	161.484
C15	x	5	1	1.00155	-1.01687	0.01515	0.0017	1.0204	0.95905	152.736	161.622
C15	x	1	1	0.998625	-1.01858	0.0146	0.00110256	1.02062	0.9588	152.722	161.504
C15	x	3	1	0.998825	-1.02032	0.0149744	0.001425	1.02022	0.959125	152.777	161.625
C15	x	1	3	3.03539	-3.01324	0.01928	-0.00535802	1.07868	0.900772	814.322	965.036
C15	x	5	3	3.03351	-3.01889	0.0190897	-0.0063	1.0791	0.90155	814.069	967.42
C15	x	4	3	3.02833	-3.02513	0.0179375	-0.006275	1.07895	0.900962	814.833	968.147
C15	x	3	3	3.02129	-3.02744	0.0188718	-0.00634177	1.07888	0.900362	813.731	967.775
C15	x	2	3	3.0157	-3.0268	0.019141	-0.0058	1.07862	0.899887	814.238	965.547
C15	y	1	0.1	-0.024	-0.0394444	0.1072	-0.10245	0.994941	0.984563	7.965	10.7231
C15	y	2	0.1	-0.0243889	-0.0389444	0.1077	-0.10165	0.994611	0.9845	8.022	10.8514
C15	y	3	0.1	-0.0247778	-0.0389412	0.107	-0.10205	0.995	0.985	8.009	10.7372
C15	y	4	0.1	-0.0234118	-0.0397333	0.1082	-0.10195	0.995059	0.984529	8.022	10.9585
C15	y	5	0.1	-0.0243889	-0.038875	0.10685	-0.10125	0.995444	0.984938	7.963	10.7328
C15	y	1	0.5	-0.0218462	-0.0400769	0.503133	-0.512467	0.995567	0.984037	58.75	61.5989
C15	y	2	0.5	-0.0227308	-0.0396538	0.502167	-0.512933	0.995929	0.984407	58.745	61.4734
C15	y	3	0.5	-0.0234643	-0.0396154	0.502767	-0.5124	0.996	0.984125	58.737	61.5176
C15	y	4	0.5	-0.0229615	-0.0398519	0.5017	-0.512933	0.995	0.984615	58.714	61.4488
C15	y	5	0.5	-0.0219231	-0.0396296	0.5035	-0.5129	0.995964	0.984222	58.749	61.7022
C15	y	1	1	-0.0219714	-0.0417949	0.995475	-1.02557	0.996385	0.984103	152.746	161.823
C15	y	2	1	-0.0211579	-0.0398205	0.990475	-1.02687	0.9967	0.983154	152.693	161.448
C15	y	3	1	-0.0214211	-0.0401026	0.9977	-1.0219	0.995769	0.983974	152.622	161.718
C15	y	4	1	-0.021725	-0.04	0.9965	-1.02608	0.996237	0.983789	152.78	161.791
C15	y	5	1	-0.0216579	-0.0418	0.99125	-1.02815	0.996125	0.983486	152.793	161.679
C15	y	1	3	-0.0166625	-0.052875	2.9941	-3.06487	0.999494	0.98055	813.922	969.338
C15	y	2	3	-0.0165	-0.0526625	2.9844	-3.06562	0.998938	0.979962	814.191	966.987
C15	y	3	3	-0.01635	-0.0498519	3.0009	-3.0551	0.999838	0.9803	814.396	967.56
C15	y	4	3	-0.0174512	-0.0516875	3.00074	-3.04909	0.999337	0.980275	814.258	966.599
C15	y	5	3	-0.016642	-0.0534625	2.99295	-3.06475	0.999432	0.980457	813.772	967.79
C15	z	1	0.1	-0.0201765	-0.0486471	0.0068125	-0.0103333	1.0963	0.88645	8.722	13.9612
C15	z	2	0.1	-0.0227778	-0.04875	0.00688235	-0.00970588	1.0954	0.8868	8.604	13.4375
C15	z	3	0.1	-0.0212778	-0.0475	0.0075625	-0.0109412	1.0944	0.887	8.659	13.7634
C15	z	4	0.1	-0.0213125	-0.04775	0.00875	-0.0102353	1.09615	0.8866	8.584	13.5629
C15	z	5	0.1	-0.02	-0.0487778	0.00794118	-0.00994118	1.0975	0.88575	8.743	13.877
C15	z	1	0.5	-0.00961539	-0.0603	0.0135714	-0.0152692	1.49237	0.497933	57.948	61.6697
C15	z	2	0.5	-0.0108	-0.0615714	0.013037	-0.0140741	1.4927	0.500367	57.87	61.493
C15	z	3	0.5	-0.0104138	-0.0612667	0.0138	-0.0132593	1.49247	0.498467	57.912	61.7164
C15	z	4	0.5	-0.00989655	-0.0602069	0.0132222	-0.0138846	1.4933	0.499138	57.905	61.7553
C15	z	5	0.5	-0.0112759	-0.0618667	0.0127143	-0.014	1.49293	0.498633	57.942	61.7106
C15	z	1	1	-0.00255	-0.069925	0.0266571	-0.0219143	1.99277	0.015325	149.805	159.845
C15	z	2	1	-0.00351282	-0.0695	0.03045	-0.0216842	1.99931	0.0213	150.346	159.872
C15	z	3	1	-0.000707317	-0.06915	0.0249459	-0.020359	1.99812	0.018925	150.206	159.36
C15	z	4	1	-5e-05	-0.0681463	0.028	-0.0207027	1.99913	0.020575	150.422	160.168
C15	z	5	1	-0.001	-0.068439	0.025175	-0.0205676	1.99548	0.017025	150.399	159.44
C15	z	1	3	0.0518272	-0.125612	0.0426	-0.0328353	3.99815	-1.94939	800.787	943.207
C15	z	2	3	0.054025	-0.124667	0.0480625	-0.0337471	3.98309	-1.95423	802.158	949.318
C15	z	3	3	0.0568875	-0.126887	0.0479375	-0.0357831	3.99971	-1.94163	801.681	945.738
C15	z	4	3	0.0586914	-0.1272	0.0497	-0.03375	3.98014	-1.95432	801.453	949.136
C15	z	5	3	0.0528148	-0.126625	0.04675	-0.0323626	3.99621	-1.9533	801.684	945.348
C16	x	5	0.1	0.0813	-0.130053	-0.00144444	-0.012	0.98605	0.976105	7.956	10.3641
C16	x	3	0.1	0.08275	-0.13125	-0.002	-0.012	0.986111	0.976222	8.195	10.8731
C16	x	4	0.1	0.08355	-0.13055	-0.001375	-0.0115	0.985737	0.975778	8.011	10.3542
C16	x	2	0.1	0.0846667	-0.13075	-0.0014375	-0.0135789	0.986	0.975778	8.371	11.5275
C16	x	1	0.1	0.0881	-0.13135	-0.00152632	-0.011625	0.9859	0.976053	8.204	10.6127
C16	x	5	0.5	0.473633	-0.538467	-0.00210714	-0.0121111	0.991172	0.971414	58.429	60.7433
C16	x	3	0.5	0.473667	-0.5401	-0.00176923	-0.0117308	0.991097	0.9713	58.482	61.0013
C16	x	2	0.5	0.4745	-0.5389	-0.00173333	-0.0115926	0.990667	0.9713	58.431	61.0141
C16	x	4	0.5	0.474867	-0.538333	-0.00160714	-0.0115357	0.991069	0.971367	58.505	61.0094
C16	x	1	0.5	0.476467	-0.539967	-0.00114286	-0.0148571	0.991433	0.971067	58.62	61.9961
C16	x	1	1	0.95775	-1.0504	-0.00110526	-0.0122368	0.998475	0.964275	152.007	160.748
C16	x	3	1	0.958025	-1.04972	-0.00164103	-0.0126	0.998415	0.964475	152.038	160.649
C16	x	2	1	0.95905	-1.05245	-0.000125	-0.0123	0.9981	0.964275	151.959	161.037
C16	x	4	1	0.95955	-1.04832	-0.00110256	-0.01275	0.9983	0.964275	152.162	160.606
C16	x	5	1	0.962575	-1.0475	-0.000512195	-0.0125526	0.9986	0.964275	151.973	160.593
C16	x	1	3	2.94695	-3.07192	0.0097625	-0.0168625	1.02757	0.93505	809.45	961.449
C16	x	3	3	2.94983	-3.0692	0.0097284	-0.0165641	1.0277	0.9349	809.848	962.302
C16	x	5	3	2.95171	-3.06653	0.00872839	-0.0165844	1.02758	0.934737	810.026	962.935
C16	x	2	3	2.95351	-3.06665	0.0098625	-0.0168861	1.02769	0.934625	809.595	962.48
C16	x	4	3	2.95413	-3.06965	0.0092375	-0.0166329	1.02766	0.934975	809.88	963.563
C16	y	1	0.1	-0.0145625	-0.0296471	0.1008	-0.10635	0.986778	0.976529	7.913	10.5496
C16	y	2	0.1	-0.0148824	-0.0304	0.10125	-0.1062	0.986812	0.975941	7.916	10.5447
C16	y	3	0.1	-0.014375	-0.0296471	0.1014	-0.1066	0.98625	0.976294	7.918	10.5602
C16	y	4	0.1	-0.0143889	-0.02875	0.1009	-0.10555	0.98625	0.9765	7.893	10.4355
C16	y	5	0.1	-0.0141333	-0.0296	0.10105	-0.1062	0.986526	0.976389	7.91	10.5119
C16	y	1	0.5	-0.0144815	-0.03	0.5085	-0.498733	0.9924	0.9696	58.258	60.9175
C16	y	2	0.5	-0.0150714	-0.0291852	0.509833	-0.498133	0.992967	0.970533	58.271	60.903
C16	y	3	0.5	-0.0149615	-0.0297917	0.509833	-0.498	0.992433	0.969966	58.263	60.915
C16	y	4	0.5	-0.0145385	-0.0287143	0.5099	-0.497967	0.9925	0.9698	58.303	60.8936
C16	y	5	0.5	-0.01436	-0.0293077	0.509033	-0.4998	0.9925	0.9705	58.247	60.8891
C16	y	1	1	-0.01525	-0.0294286	1.02012	-0.985975	1.00097	0.96222	151.734	160.673
C16	y	2	1	-0.0142895	-0.0290286	1.02038	-0.981725	1.00103	0.96255	151.693	160.441
C16	y	3	1	-0.0147143	-0.0285263	1.0179	-0.987325	1.00147	0.962225	151.456	160.296
C16	y	4	1	-0.0147632	-0.0284865	1.02333	-0.98355	1.00122	0.96255	151.662	160.764
C16	y	5	1	-0.0148611	-0.0296757	1.01507	-0.9867	1.0008	0.9621	151.673	160.275
C16	y	1	3	-0.0120617	-0.0312353	3.03761	-2.96805	1.03581	0.927775	807.683	960.515
C16	y	2	3	-0.0121951	-0.0325128	3.03691	-2.97182	1.03599	0.9277	808.308	961.619
C16	y	3	3	-0.0118421	-0.0316835	3.03649	-2.9725	1.0358	0.927675	808.548	960.981
C16	y	4	3	-0.0114268	-0.0317976	3.03728	-2.97376	1.03576	0.927262	807.55	960.94
C16	y	5	3	-0.0120123	-0.0319012	3.03507	-2.97389	1.03608	0.927425	808.136	961.182
C16	z	1	0.1	-0.0108824	-0.0335294	0.0005	-0.0172941	1.08465	0.8772	8.505	13.0233
C16	z	2	0.1	-0.0095625	-0.0332222	0.000117647	-0.0183125	1.08545	0.8779	8.509	13.1319
C16	z	3	0.1	-0.0107778	-0.0346875	0.000411765	-0.0178824	1.08575	0.87895	8.543	13.0767
C16	z	4	0.1	-0.0091875	-0.0330526	0.000111111	-0.0176667	1.0854	0.87865	8.574	13.275
C16	z	5	0.1	-0.00989474	-0.0336471	0.000176471	-0.0181765	1.08545	0.8786	8.522	13.102
C16	z	1	0.5	-0.00396552	-0.0371481	0.0087	-0.0257143	1.48223	0.492633	57.661	60.7382
C16	z	2	0.5	-0.00407407	-0.0408571	0.0092	-0.0256667	1.4834	0.492767	57.633	61.0846
C16	z	3	0.5	-0.00288889	-0.0383704	0.00916667	-0.0263704	1.48337	0.491633	57.744	61.0222
C16	z	4	0.5	-0.00480769	-0.0406296	0.00893333	-0.0260714	1.48363	0.492133	57.752	61.0406
C16	z	5	0.5	-0.00462963	-0.0396667	0.00876667	-0.0246667	1.4842	0.491833	57.752	61.0981
C16	z	1	1	0.001	-0.0444474	0.03195	-0.0399189	1.98962	0.01495	150.128	159.578
C16	z	2	1	-0.000285714	-0.048375	0.02935	-0.0427027	1.98897	0.0154	150.155	158.938
C16	z	3	1	-0.00328571	-0.0468919	0.028775	-0.04175	1.98667	0.014525	150.071	159.47
C16	z	4	1	-0.00451351	-0.04935	0.0278	-0.0389487	1.99045	0.01435	149.962	158.934
C16	z	5	1	0.00184615	-0.0447353	0.031475	-0.034973	1.98893	0.013475	150.292	158.697
C16	z	1	3	0.0120976	-0.05575	0.08825	-0.076325	3.98751	-1.94754	801.391	927.068
C16	z	2	3	0.0104353	-0.0549787	0.090225	-0.0742099	3.98816	-1.95534	801.705	934.374
C16	z	3	3	0.0102069	-0.0539063	0.09175	-0.0749875	3.98988	-1.95075	801.718	934.353
C16	z	4	3	0.0114535	-0.0555275	0.089975	-0.0714878	3.98999	-1.95646	801.275	936.573
C16	z	5	3	0.00898876	-0.0551413	0.0903375	-0.0753704	3.9907	-1.95284	802.311	937.265
C17	x	1	0.1	1.1127	0.67275	0.0258667	0.0141667	1.00517	0.98005	18.622	25.9741
C17	x	2	0.1	1.11025	0.677905	0.0258824	0.0138333	1.00056	0.982286	17.665	23.6336
C17	x	5	0.1	1.1089	0.68835	0.0247647	0.0136111	1.00037	0.988	16.045	18.722
C17	x	4	0.1	1.10875	0.68415	0.0253333	0.0137059	1.00024	0.98545	16.69	20.7786
C17	x	3	0.1	1.1079	0.68875	0.0248889	0.0135	1.00005	0.9855	16.26	19.4473
C17	x	1	0.5	1.91377	-0.0934333	0.0299333	0.0115	1.0106	0.968233	116.285	123.533
C17	x	2	0.5	1.91303	-0.0828333	0.0267857	0.0112333	1.00945	0.9785	115.44	119.941
C17	x	3	0.5	1.91197	-0.0835	0.0268571	0.0116	1.00968	0.978533	115.404	119.813
C17	x	4	0.5	1.91073	-0.0857	0.0265	0.0116667	1.00967	0.978667	115.549	119.691
C17	x	5	0.5	1.91073	-0.0859	0.02675	0.0117	1.00967	0.9785	115.418	119.764
C17	x	3	1	2.92485	-1.03973	0.03015	0.00712195	1.02198	0.9672	300.35	317.188
C17	x	5	1	2.92254	-1.05478	0.030275	0.006375	1.02255	0.9654	300.278	317.817
C17	x	1	1	2.9207	-1.04551	0.030775	0.00645	1.02228	0.967073	299.841	317.372
C17	x	4	1	2.9206	-1.03462	0.03015	0.0078	1.02168	0.96715	299.982	316.198
C17	x	2	1	2.91325	-1.05293	0.0299024	0.005875	1.02127	0.96625	299.952	315.81
C17	x	4	3	6.92398	-4.95557	0.041175	-0.0172125	1.07125	0.916112	1594.63	1898.06
C17	x	2	3	6.91592	-4.97171	0.0412125	-0.0163	1.07224	0.915088	1596.73	1899.33
C17	x	3	3	6.9118	-4.97133	0.0411375	-0.01635	1.07163	0.915763	1597.67	1898.97
C17	x	5	3	6.89161	-4.98412	0.0407625	-0.016425	1.07291	0.915088	1598.17	1895.61
C17	x	1	3	6.88525	-4.98279	0.040875	-0.0166375	1.07274	0.914587	1597.38	1895.95
C17	y	1	0.1	0.908722	0.878118	0.1195	-0.0889	0.999526	0.988842	8.749	12.9546
C17	y	2	0.1	0.909824	0.878353	0.1188	-0.08965	1	0.988706	8.722	12.9229
C17	y	3	0.1	0.909353	0.878556	0.11825	-0.0905	1.00011	0.988778	8.756	13.0539
C17	y	4	0.1	0.909563	0.878353	0.1184	-0.08925	1.0004	0.988353	8.805	13.4098
C17	y	5	0.1	0.910563	0.878437	0.1185	-0.09035	1.00061	0.9885	8.785	13.1359
C17	y	1	0.5	0.918533	0.869833	0.5132	-0.499467	1.0071	0.981767	58.757	62.5266
C17	y	2	0.5	0.91731	0.870241	0.512567	-0.500133	1.00681	0.9814	58.695	62.3108
C17	y	3	0.5	0.918345	0.869074	0.5123	-0.499367	1.00687	0.9811	58.718	62.2001
C17	y	4	0.5	0.917	0.8692	0.511767	-0.499533	1.00693	0.9818	58.714	62.2792
C17	y	5	0.5	0.919556	0.869067	0.513367	-0.498967	1.0071	0.980867	58.733	62.4874
C17	y	1	1	0.92875	0.856775	0.996923	-1.01503	1.01693	0.973075	152.468	161.827
C17	y	2	1	0.932575	0.8574	1.00135	-1.00927	1.01687	0.971525	152.508	161.986
C17	y	3	1	0.92905	0.857125	0.99955	-1.01555	1.01648	0.972875	152.405	161.743
C17	y	4	1	0.93215	0.8573	0.99735	-1.01612	1.01655	0.972675	152.528	162.01
C17	y	5	1	0.9339	0.8569	1.0012	-1.01052	1.01683	0.97265	152.503	161.632
C17	y	1	3	0.977812	0.790538	2.98056	-3.04522	1.05428	0.935275	811.721	963.619
C17	y	2	3	0.978	0.790937	2.99885	-3.03282	1.05414	0.935262	810.869	964.587
C17	y	3	3	0.97695	0.790063	2.99321	-3.04477	1.05409	0.9337	811.22	966.764
C17	y	4	3	0.976525	0.791913	2.99744	-3.04203	1.05475	0.935525	812.01	966.208
C17	y	5	3	0.978012	0.793837	2.98385	-3.04884	1.05472	0.934638	811.963	965.612
C17	z	1	0.1	0.912706	0.859733	0.0283333	0.00994118	1.0993	0.88885	10.826	18.9139
C17	z	2	0.1	0.911563	0.858333	0.0278824	0.0095625	1.10085	0.88895	10.78	18.6351
C17	z	3	0.1	0.9135	0.861105	0.0289412	0.00864706	1.09925	0.891	10.818	19.0268
C17	z	4	0.1	0.913667	0.859778	0.0272941	0.009625	1.10115	0.890667	10.61	18.319
C17	z	5	0.1	0.912667	0.859222	0.0280625	0.0088125	1.09981	0.88915	10.717	18.7139
C17	z	1	0.5	0.928667	0.8379	0.0357692	0.00154839	1.4987	0.499533	59.173	65.0159
C17	z	2	0.5	0.928069	0.837233	0.035037	0.00187097	1.49857	0.499379	59.17	65.3363
C17	z	3	0.5	0.9337	0.842067	0.0333214	0.0012	1.4965	0.499433	59.097	65.0257
C17	z	4	0.5	0.931862	0.836207	0.0350714	0.0021	1.49933	0.500033	59.185	65.4673
C17	z	5	0.5	0.93025	0.837724	0.0348462	0.0014	1.4991	0.500067	59.158	64.8139
C17	z	1	1	0.940436	0.82685	0.0468919	-0.021325	2.0042	0.011275	151.737	164.482
C17	z	2	1	0.970195	0.82985	0.0488919	-0.0203	2.00405	0.0208	151.533	163.814
C17	z	3	1	0.953641	0.828718	0.0547368	-0.0182	2.00298	0.0216	151.853	164.277
C17	z	4	1	0.963805	0.828025	0.0526829	-0.01815	2.00292	0.021025	151.79	164.014
C17	z	5	1	0.952895	0.828923	0.053925	-0.018925	2.00073	0.018925	151.775	164.359
C17	z	1	3	1.03784	0.728612	0.0810247	-0.0755	3.98861	-1.97196	806.261	959.575
C17	z	2	3	1.03426	0.733563	0.0795185	-0.0781358	4.00795	-1.95821	805.645	960.022
C17	z	3	3	1.03024	0.735235	0.0840988	-0.0761125	3.99786	-1.97338	807.351	959.527
C17	z	4	3	1.03258	0.735062	0.0804756	-0.0806875	4.01329	-1.96581	806.189	962.339
C17	z	5	3	1.04576	0.731	0.0766265	-0.0760625	3.9971	-1.96824	805.805	958.501
C18	x	5	0.1	0.09165	-0.11775	0.0024375	-0.00752941	0.985941	0.9769	7.963	9.97708
C18	x	4	0.1	0.09305	-0.11925	0.0022	-0.00764706	0.986	0.977222	8.098	10.2743
C18	x	3	0.1	0.0949	-0.11925	0.00235294	-0.00758823	0.985778	0.976529	8.179	10.5628
C18	x	2	0.1	0.095	-0.1189	0.00226316	-0.008	0.985667	0.976056	8.209	10.6517
C18	x	1	0.1	0.0975	-0.1195	0.003	-0.00983333	0.986278	0.976187	8.548	11.385
C18	x	3	0.5	0.4791	-0.5227	0.00172	-0.00796154	0.989867	0.9736	57.866	60.1955
C18	x	2	0.5	0.4793	-0.5231	0.0015	-0.00836	0.989767	0.973533	57.934	59.9152
C18	x	4	0.5	0.4811	-0.521733	0.001875	-0.00868	0.9897	0.974097	57.865	60.2955
C18	x	5	0.5	0.481103	-0.5224	0.00148148	-0.00836	0.989767	0.974069	57.968	60.2231
C18	x	1	0.5	0.485633	-0.523233	0.00234615	-0.00956667	0.989862	0.971774	58.668	62.5925
C18	x	5	1	0.954775	-1.03097	0.000973684	-0.00892105	0.995184	0.969875	150.341	158.981
C18	x	1	1	0.955385	-1.0294	0.00197368	-0.00821622	0.99475	0.969	150.376	158.922
C18	x	2	1	0.957075	-1.03448	0.00315	-0.008	0.994775	0.9695	150.429	159.299
C18	x	3	1	0.961175	-1.0283	0.00186111	-0.00869444	0.994195	0.96925	150.473	159.227
C18	x	4	1	0.962925	-1.0272	0.00185	-0.0088	0.994725	0.9691	150.618	159.199
C18	x	1	3	2.92116	-3.03561	0.0117875	-0.0132632	1.01497	0.947425	802.056	951.82
C18	x	5	3	2.93051	-3.03322	0.0114375	-0.0137662	1.01514	0.947025	802.106	952.987
C18	x	4	3	2.93633	-3.02609	0.0113875	-0.0125205	1.01514	0.947313	802.625	952.519
C18	x	2	3	2.93748	-3.01677	0.0113875	-0.0131974	1.01491	0.946875	801.847	951.704
C18	x	3	3	2.93824	-3.02274	0.011225	-0.0134595	1.01506	0.94695	801.457	952.996
C18	y	1	0.1	-0.0046875	-0.0194375	0.1064	-0.1028	0.986688	0.977688	7.988	10.5941
C18	y	2	0.1	-0.00435294	-0.0185294	0.10585	-0.1037	0.986167	0.978333	7.946	10.4889
C18	y	3	0.1	-0.00538889	-0.01875	0.1047	-0.10335	0.986625	0.977944	7.986	10.5129
C18	y	4	0.1	-0.0036	-0.0187059	0.10445	-0.1037	0.986588	0.977667	7.932	10.3414
C18	y	5	0.1	-0.00472222	-0.018375	0.10505	-0.1027	0.986563	0.978067	7.952	10.415
C18	y	1	0.5	-0.00260714	-0.0201071	0.512733	-0.4958	0.986333	0.978222	58.348	60.6386
C18	y	2	0.5	-0.00255556	-0.0191852	0.5144	-0.495633	0.986107	0.978185	58.336	60.9364
C18	y	3	0.5	-0.00338462	-0.0195	0.512862	-0.494933	0.9864	0.977885	58.314	60.7404
C18	y	4	0.5	-0.00353571	-0.0197143	0.513567	-0.4952	0.986429	0.977417	58.335	60.7956
C18	y	5	0.5	-0.00307692	-0.0204643	0.5126	-0.495897	0.986846	0.978214	58.339	60.9202
C18	y	1	1	-0.00220513	-0.0208684	1.02228	-0.98515	0.986342	0.978121	151.742	159.51
C18	y	2	1	-0.00282051	-0.0206757	1.02497	-0.981725	0.986229	0.977944	151.865	160.274
C18	y	3	1	-0.00302564	-0.02	1.01768	-0.98715	0.986222	0.978059	151.721	160.005
C18	y	4	1	-0.00207317	-0.0215263	1.022	-0.987825	0.986243	0.977917	151.822	160.045
C18	y	5	1	-0.001075	-0.0212857	1.02515	-0.98245	0.986158	0.978088	151.937	159.983
C18	y	1	3	0.00874074	-0.02475	3.05384	-2.96405	0.986988	0.977296	808.103	940.662
C18	y	2	3	0.0080875	-0.0240864	3.04431	-2.9725	0.986643	0.977062	808.933	945.549
C18	y	3	3	0.00804938	-0.0244	3.04981	-2.97401	0.987061	0.97716	808.786	947.675
C18	y	4	3	0.007725	-0.0231375	3.04805	-2.97633	0.986616	0.977463	809.414	949.885
C18	y	5	3	0.00839506	-0.0224824	3.05365	-2.95914	0.986452	0.977556	809.116	946.006
C18	z	1	0.1	-0.00105882	-0.0267647	-0.0136875	-0.0321875	1.08605	0.8789	8.607	13.3629
C18	z	2	0.1	-5.88e-05	-0.0251176	-0.0133889	-0.0312778	1.08515	0.87815	8.604	13.2696
C18	z	3	0.1	0.000125	-0.02675	-0.0142778	-0.0317647	1.0857	0.8789	8.633	13.3915
C18	z	4	0.1	-0.00225	-0.0265294	-0.0123125	-0.0319412	1.08635	0.87835	8.598	13.2567
C18	z	5	0.1	-0.00205882	-0.0257059	-0.0133529	-0.0328125	1.0853	0.87925	8.575	13.3412
C18	z	1	0.5	0.00478571	-0.03164	-0.00563333	-0.0391071	1.4789	0.4923	57.352	60.0482
C18	z	2	0.5	0.00566667	-0.0327333	-0.00558621	-0.0387308	1.47793	0.494567	57.325	59.6524
C18	z	3	0.5	0.00522222	-0.0340714	-0.0064	-0.0373571	1.47762	0.493667	57.28	60.0131
C18	z	4	0.5	0.00559259	-0.03325	-0.0055	-0.0387778	1.47923	0.494067	57.341	60.2024
C18	z	5	0.5	0.00461538	-0.03208	-0.0054	-0.0381034	1.48069	0.493967	57.378	60.4267
C18	z	1	1	0.0102632	-0.0375122	0.01615	-0.0533846	1.9785	0.01485	148.846	156.4
C18	z	2	1	0.00521622	-0.05285	0.016075	-0.0522222	1.9783	0.0207	148.697	154.284
C18	z	3	1	0.0075	-0.051325	0.01345	-0.059	1.97548	0.02105	149.038	155.826
C18	z	4	1	0.00672973	-0.056425	0.013625	-0.0565897	1.97628	0.019175	149.01	155.104
C18	z	5	1	0.00697222	-0.049675	0.013825	-0.059175	1.97365	0.01685	149.006	155.656
C18	z	1	3	0.0246988	-0.0666375	0.070275	-0.0835062	3.94313	-1.95104	794.65	917.354
C18	z	2	3	0.0191744	-0.0463646	0.0727037	-0.0839	3.95768	-1.93415	794.919	916.38
C18	z	3	3	0.0239634	-0.063037	0.0700875	-0.08785	3.94325	-1.95065	795.85	914.069
C18	z	4	3	0.0177126	-0.0462553	0.0746875	-0.0814048	3.96139	-1.94209	794.957	926.749
C18	z	5	3	0.0259146	-0.0660366	0.0696173	-0.082679	3.94848	-1.9477	794.596	919.502
C19	x	2	0.1	0.0586	-0.156714	-0.00423529	-0.0153333	0.991211	0.973476	8.978	13.309
C19	x	4	0.1	0.05875	-0.157	-0.0039375	-0.0156471	0.989222	0.97455	8.451	11.8865
C19	x	3	0.1	0.0593	-0.1563	-0.00411765	-0.01525	0.988789	0.97285	8.271	11.3015
C19	x	5	0.1	0.0604	-0.153	-0.00383333	-0.0153889	0.98965	0.976235	8.006	10.4152
C19	x	1	0.1	0.061	-0.1588	-0.00388889	-0.0155	0.9974	0.97085	9.557	14.3827
C19	x	4	0.5	0.469067	-0.542067	-0.0025	-0.0164483	1.00233	0.9637	58.421	60.9463
C19	x	2	0.5	0.4692	-0.54269	-0.00275	-0.0166207	1.0017	0.9639	58.479	61.1029
C19	x	5	0.5	0.4698	-0.542167	-0.0035	-0.017	1.00203	0.964167	58.469	61.0173
C19	x	1	0.5	0.470033	-0.548833	-0.0014	-0.0165862	1.00283	0.952067	59.452	64.1316
C19	x	3	0.5	0.470333	-0.542533	-0.00321429	-0.0165667	1.00223	0.963581	58.417	61.1075
C19	x	2	1	0.97465	-1.02953	-0.000461538	-0.020925	1.01785	0.9491	151.644	160.517
C19	x	1	1	0.979075	-1.02854	-2.5e-05	-0.0201	1.018	0.948525	151.78	160.889
C19	x	5	1	0.981282	-1.03255	-0.00045	-0.0203659	1.0197	0.9475	152.084	161.364
C19	x	4	1	0.98135	-1.02215	-0.000225	-0.0188537	1.01858	0.9496	151.786	160.377
C19	x	3	1	0.982231	-1.0264	-0.000325	-0.0201	1.01905	0.948625	152.01	160.903
C19	x	4	3	3.01072	-3.01067	0.007	-0.0393625	1.08319	0.882763	807.968	962.571
C19	x	5	3	2.99262	-3.02332	0.00675	-0.039275	1.08489	0.881475	809.958	962.228
C19	x	1	3	2.99558	-3.02115	0.0061375	-0.03935	1.0851	0.880725	809.086	961.715
C19	x	2	3	3.00406	-3.01907	0.0068375	-0.0383333	1.08407	0.881225	809.353	962.859
C19	x	3	3	3.00219	-3.01729	0.00651899	-0.0389	1.08329	0.88265	809.804	962.445
C19	y	1	0.1	-0.0358125	-0.0508824	0.08985	-0.11815	0.988722	0.977294	7.904	10.6399
C19	y	2	0.1	-0.034875	-0.0513529	0.0898	-0.11875	0.988667	0.977944	7.913	10.7554
C19	y	3	0.1	-0.0350667	-0.0500556	0.0897	-0.1191	0.989278	0.977526	7.927	10.7612
C19	y	4	0.1	-0.0355294	-0.0503529	0.0895	-0.1182	0.988647	0.977389	7.893	10.748
C19	y	5	0.1	-0.0353125	-0.0504444	0.0902	-0.11895	0.988059	0.9779	7.916	10.7966
C19	y	1	0.5	-0.03275	-0.0523103	0.4838	-0.527833	0.995133	0.971633	58.529	61.3934
C19	y	2	0.5	-0.0333929	-0.0512222	0.4832	-0.529467	0.994032	0.972433	58.501	61.3072
C19	y	3	0.5	-0.0333077	-0.0512414	0.483333	-0.528233	0.994633	0.9717	58.489	61.2394
C19	y	4	0.5	-0.0342143	-0.05175	0.483067	-0.5286	0.994167	0.972033	58.512	61.1857
C19	y	5	0.5	-0.0315	-0.05225	0.4835	-0.528033	0.995433	0.971767	58.517	61.345
C19	y	1	1	-0.0312051	-0.05365	0.967795	-1.04287	1.00168	0.963425	152.265	161.189
C19	y	2	1	-0.0304737	-0.054025	0.97115	-1.03818	1.00222	0.964575	152.332	161.046
C19	y	3	1	-0.031425	-0.0525897	0.97165	-1.04388	1.00123	0.964175	152.269	161.252
C19	y	4	1	-0.0303846	-0.0538649	0.96725	-1.04485	1.00185	0.9638	152.16	161.222
C19	y	5	1	-0.029225	-0.053775	0.971775	-1.0393	1.0025	0.9636	152.351	160.919
C19	y	1	3	-0.0228625	-0.0690875	2.95587	-3.071	1.03324	0.931863	811.392	962.946
C19	y	2	3	-0.0228875	-0.069358	2.97072	-3.05079	1.0344	0.931175	811.17	962.488
C19	y	3	3	-0.0227375	-0.0714375	2.95424	-3.07399	1.03159	0.929468	811.008	964.578
C19	y	4	3	-0.0225625	-0.069425	2.96028	-3.07404	1.03361	0.931375	810.352	964.86
C19	y	5	3	-0.02125	-0.0688375	2.96176	-3.07238	1.03311	0.931713	811.451	964.936
C19	z	1	0.1	-0.0304375	-0.058	0.00525	-0.0104118	1.0888	0.87995	8.687	13.6083
C19	z	2	0.1	-0.0299412	-0.057125	0.00523529	-0.0118333	1.08925	0.87995	8.69	13.7256
C19	z	3	0.1	-0.029625	-0.0582941	0.00641176	-0.0105294	1.0891	0.87965	8.795	14.0774
C19	z	4	0.1	-0.0287647	-0.0575294	0.00670588	-0.0111176	1.0891	0.8795	8.755	13.9291
C19	z	5	0.1	-0.0287778	-0.0558889	0.0064375	-0.0120625	1.09015	0.87965	8.797	13.986
C19	z	1	0.5	-0.0191724	-0.0705862	0.01448	-0.0162759	1.48307	0.491767	57.784	61.6114
C19	z	2	0.5	-0.0177857	-0.0715667	0.0125769	-0.0150345	1.4838	0.492533	57.721	61.5909
C19	z	3	0.5	-0.0183	-0.06975	0.01356	-0.0157308	1.4841	0.492367	57.674	61.5135
C19	z	4	0.5	-0.0162593	-0.0704828	0.0118214	-0.0158966	1.4842	0.492367	57.812	61.6537
C19	z	5	0.5	-0.0186786	-0.0706897	0.0135385	-0.0164667	1.4841	0.4914	57.842	61.6266
C19	z	1	1	0.00455	-0.0786	0.034225	-0.0232308	1.9842	0.0187	149.412	158.406
C19	z	2	1	-0.0085946	-0.074675	0.0248571	-0.022475	1.9765	0.01	149.343	158.827
C19	z	3	1	-0.0028	-0.077925	0.0262308	-0.022	1.97923	0.0122821	149.507	157.807
C19	z	4	1	-0.00905405	-0.07675	0.0241842	-0.021925	1.97893	0.011225	149.53	158.816
C19	z	5	1	-0.001375	-0.0766585	0.0277778	-0.0220244	1.97945	0.016425	149.569	158.351
C19	z	1	3	0.0423875	-0.13084	0.04815	-0.0411481	3.97412	-1.95356	798.913	944.593
C19	z	2	3	0.0379634	-0.133148	0.046284	-0.0412469	3.96765	-1.96915	800.053	944.824
C19	z	3	3	0.0489	-0.135051	0.0464125	-0.0401605	3.96916	-1.94679	798.093	939.575
C19	z	4	3	0.0465	-0.134222	0.05015	-0.0424074	3.95856	-1.96495	799.776	939.633
C19	z	5	3	0.0439375	-0.131063	0.0462222	-0.0392048	3.97765	-1.9647	798.756	944.972
C2	x	1	0.1	0.1437	-0.0791	0.0155	0.00168421	0.987938	0.978176	8.86	12.483
C2	x	2	0.1	0.1379	-0.0791	0.0152105	0.00261111	0.987611	0.977563	8.32	11.3329
C2	x	3	0.1	0.13705	-0.07925	0.0149444	0.00247059	0.987938	0.977895	8.278	11.1703
C2	x	4	0.1	0.1366	-0.07945	0.0148235	0.00194737	0.98725	0.978118	8.181	10.9253
C2	x	5	0.1	0.1346	-0.08005	0.0147222	0.0013125	0.987556	0.9785	8.058	10.5512
C2	x	1	0.5	0.531167	-0.490867	0.0221667	-0.00767742	0.9909	0.972767	59.187	63.3432
C2	x	5	0.5	0.5242	-0.491067	0.0215667	-0.0051	0.991067	0.975516	58.589	61.209
C2	x	2	0.5	0.523967	-0.490733	0.0224333	-0.00486667	0.9909	0.9752	58.592	60.8915
C2	x	4	0.5	0.523567	-0.490067	0.0217667	-0.00477419	0.990567	0.975452	58.564	61.0196
C2	x	3	0.5	0.5234	-0.491733	0.0221667	-0.00523333	0.990759	0.9754	58.579	61.0049
C2	x	2	1	1.01198	-1.0059	0.032375	-0.015525	0.995425	0.970675	152.355	161.023
C2	x	5	1	1.01093	-1.00477	0.031625	-0.0152	0.995825	0.971024	152.256	161.28
C2	x	4	1	1.00992	-1.0029	0.032075	-0.015	0.995275	0.970974	152.396	161.165
C2	x	1	1	1.00927	-1.0044	0.032375	-0.01535	0.9957	0.970775	152.372	161.113
C2	x	3	1	1.00905	-1.003	0.03215	-0.015025	0.99635	0.970725	152.432	160.962
C2	x	3	3	3.00626	-3.03181	0.0831	-0.051275	1.01451	0.949638	811.662	965.274
C2	x	2	3	3.00531	-3.03349	0.083325	-0.05155	1.01489	0.94955	811.977	965.203
C2	x	4	3	3.00481	-3.03318	0.0831392	-0.051525	1.01484	0.950113	811.626	966.145
C2	x	5	3	3.00425	-3.03394	0.0829875	-0.0512025	1.01526	0.949738	811.666	966.232
C2	x	1	3	3.00224	-3.03354	0.083175	-0.051225	1.01464	0.949797	811.731	965.314
C2	y	1	0.1	0.0302353	0.0138235	0.1164	-0.0921	0.988067	0.978812	7.919	10.5949
C2	y	2	0.1	0.029	0.0128421	0.1163	-0.0904	0.987765	0.979176	7.903	10.6048
C2	y	3	0.1	0.0295556	0.0131111	0.11695	-0.092	0.987722	0.978867	7.901	10.6086
C2	y	4	0.1	0.0291765	0.0122143	0.11645	-0.09145	0.987563	0.979294	7.932	10.7275
C2	y	5	0.1	0.0294	0.0129333	0.1163	-0.0918	0.988267	0.979313	7.891	10.634
C2	y	1	0.5	0.0377	0.00531035	0.524833	-0.4849	0.988241	0.978833	58.277	61.1265
C2	y	2	0.5	0.0371667	0.0057	0.5252	-0.4838	0.988033	0.978448	58.293	61.042
C2	y	3	0.5	0.0358333	0.00593103	0.524467	-0.4845	0.988233	0.97869	58.316	61.022
C2	y	4	0.5	0.0359032	0.00573333	0.524667	-0.483933	0.988167	0.978071	58.293	60.9834
C2	y	5	0.5	0.0367	0.00448387	0.523833	-0.484483	0.988571	0.978742	58.321	61.1156
C2	y	1	1	0.0466	-0.0054	1.03428	-0.97255	0.9897	0.977375	151.845	157.782
C2	y	2	1	0.046075	-0.0057	1.03355	-0.9713	0.989475	0.977125	151.812	157.511
C2	y	3	1	0.0453415	-0.004575	1.0361	-0.97305	0.9896	0.977525	151.805	158.813
C2	y	4	1	0.045925	-0.005725	1.03577	-0.972425	0.98995	0.977475	151.784	158.652
C2	y	5	1	0.04685	-0.004925	1.03448	-0.971425	0.989659	0.977487	151.886	157.981
C2	y	1	3	0.094075	-0.040725	3.05466	-2.95896	0.995825	0.971375	809.018	945.004
C2	y	2	3	0.09455	-0.0406835	3.05585	-2.95761	0.995587	0.971278	808.685	951.868
C2	y	3	3	0.0947125	-0.0412875	3.05635	-2.95829	0.995812	0.97105	809.069	949.509
C2	y	4	3	0.093675	-0.041443	3.05704	-2.95975	0.995375	0.970949	808.953	946.06
C2	y	5	3	0.094525	-0.0407342	3.05856	-2.95829	0.9952	0.971076	808.923	956.642
C2	z	1	0.1	0.0353529	0.0080625	0.0124	-0.00494118	1.0889	0.88235	8.655	13.7905
C2	z	2	0.1	0.0364444	0.011125	0.0125333	-0.00447368	1.08895	0.88135	8.592	13.4221
C2	z	3	0.1	0.03675	0.009	0.0128824	-0.00483333	1.08886	0.88215	8.654	13.7069
C2	z	4	0.1	0.0360625	0.010875	0.0123125	-0.00586667	1.08925	0.8817	8.541	13.3902
C2	z	5	0.1	0.0371333	0.0093125	0.0117647	-0.0056875	1.08945	0.881	8.611	13.5714
C2	z	1	0.5	0.0446296	0.00346154	0.0159667	-0.0121852	1.48614	0.494433	57.773	61.149
C2	z	2	0.5	0.0441429	0.00277778	0.0147692	-0.0121154	1.48733	0.495633	57.739	61.4899
C2	z	3	0.5	0.0433929	0.00225926	0.0143571	-0.0116667	1.48597	0.496567	57.692	61.0023
C2	z	4	0.5	0.0446429	0.00332143	0.015037	-0.0116154	1.48747	0.496167	57.754	61.4102
C2	z	5	0.5	0.0436296	0.00442857	0.0148148	-0.0110741	1.48813	0.495667	57.795	60.9319
C2	z	1	1	0.0458684	-0.00423077	0.02975	-0.0263684	1.98937	0.017675	149.698	157.516
C2	z	2	1	0.0451842	-0.00626316	0.02835	-0.0257027	1.99043	0.017775	149.767	157.285
C2	z	3	1	0.0466842	-0.00571795	0.027425	-0.0260256	1.9899	0.017425	149.848	158.42
C2	z	4	1	0.0453846	-0.00497297	0.02735	-0.0253947	1.99063	0.01675	149.863	157.664
C2	z	5	1	0.0458571	-0.00394737	0.02665	-0.0236842	1.9891	0.01865	149.871	158.465
C2	z	1	3	0.0736024	-0.0285432	0.0602	-0.043012	3.98454	-1.94609	799.632	940.459
C2	z	2	3	0.0748025	-0.0317654	0.0607375	-0.0445185	3.98485	-1.94568	799.846	932.704
C2	z	3	3	0.073642	-0.0332875	0.0603	-0.0443049	3.98485	-1.94532	799.928	939.21
C2	z	4	3	0.0725366	-0.0272289	0.061475	-0.0425422	3.98904	-1.94505	800.032	934.185
C2	z	5	3	0.0754444	-0.0303415	0.0612	-0.0419881	3.98713	-1.94666	800.135	939.767
C3	x	1	0.1	0.14605	-0.077	0.0122632	-0.000444444	0.992053	0.98145	8.676	11.8589
C3	x	2	0.1	0.14305	-0.07655	0.0129412	0.000647059	0.991824	0.9815	8.338	11.0215
C3	x	3	0.1	0.1413	-0.0762	0.0122778	0.000888889	0.991579	0.982789	8.464	11.2099
C3	x	4	0.1	0.1408	-0.07775	0.0115556	0.00116667	0.991944	0.982278	8.3	11.0304
C3	x	5	0.1	0.1389	-0.07815	0.0123889	0.00025	0.992632	0.982278	8.28	10.9604
C3	x	1	0.5	0.531133	-0.485933	0.0166	-0.0062	0.997933	0.9739	59.115	63.5865
C3	x	4	0.5	0.529567	-0.486367	0.0168333	-0.00327586	0.998367	0.976233	58.706	61.0714
C3	x	3	0.5	0.527667	-0.487067	0.0171	-0.0025	0.997367	0.976516	58.645	61.1652
C3	x	2	0.5	0.5187	-0.472833	0.0165667	-0.0035	0.998033	0.976484	57.045	59.6014
C3	x	5	0.5	0.512933	-0.4746	0.0160333	-0.00286667	0.997862	0.976367	56.881	59.1821
C3	x	5	1	1.01455	-0.996	0.0233	-0.01025	1.00495	0.969425	151.628	160.809
C3	x	4	1	1.0123	-0.995225	0.023375	-0.009875	1.00493	0.969725	152.074	160.701
C3	x	1	1	1.00962	-0.99375	0.022925	-0.010425	1.00535	0.969525	151.206	160.184
C3	x	2	1	1.00877	-0.98155	0.022275	-0.010275	1.005	0.9697	150.092	158.708
C3	x	3	1	1.0045	-0.989225	0.0237	-0.01	1.00535	0.970125	150.624	159.325
C3	x	1	3	2.81759	-2.84221	0.0576375	-0.0305875	1.03398	0.939925	761.573	906.762
C3	x	4	3	2.84371	-2.84293	0.0570875	-0.0307375	1.03401	0.939738	764.583	909.129
C3	x	3	3	2.90946	-2.91181	0.05795	-0.0315316	1.03531	0.938329	781.141	929.795
C3	x	2	3	2.94309	-2.94703	0.0589	-0.0321	1.03539	0.937813	793.482	943.335
C3	x	5	3	3.00235	-3.02	0.06015	-0.0328	1.0367	0.937288	809.962	961.645
C3	y	1	0.1	0.0364706	0.0208235	0.11425	-0.0926	0.992278	0.982647	7.924	10.3003
C3	y	2	0.1	0.0364375	0.0201333	0.11385	-0.0928571	0.992687	0.982353	7.915	10.3865
C3	y	3	0.1	0.0364706	0.0216471	0.11445	-0.09265	0.9927	0.982722	7.862	10.2633
C3	y	4	0.1	0.0364706	0.0213158	0.11355	-0.09215	0.992353	0.982062	7.863	10.3505
C3	y	5	0.1	0.0365294	0.0209444	0.1149	-0.0926	0.992211	0.982474	7.951	10.4894
C3	y	1	0.5	0.0404483	0.0171724	0.520233	-0.4818	0.997733	0.9765	57.947	60.6538
C3	y	2	0.5	0.0398667	0.0179333	0.5116	-0.470333	0.9972	0.9766	57.001	59.6982
C3	y	3	0.5	0.0391667	0.0180345	0.517467	-0.481767	0.998133	0.976633	57.692	60.3669
C3	y	4	0.5	0.0389333	0.0176071	0.5092	-0.475367	0.9985	0.9769	57.131	59.8
C3	y	5	0.5	0.0397241	0.0169655	0.510567	-0.4711	0.9975	0.976367	56.669	59.4128
C3	y	1	1	0.0443333	0.014025	0.97675	-0.930075	1.0046	0.969775	143.762	152.271
C3	y	2	1	0.044625	0.01245	1.01887	-0.9638	1.00537	0.96935	150.032	158.669
C3	y	3	1	0.044	0.01355	1.00737	-0.93795	1.00457	0.96995	147.306	156.052
C3	y	4	1	0.044	0.01405	0.98805	-0.923125	1.00477	0.97005	144.182	152.868
C3	y	5	1	0.045175	0.0138462	1.02705	-0.966725	1.0047	0.96915	150.876	159.349
C3	y	1	3	0.0704375	-0.0024625	2.92239	-2.84219	1.03382	0.939087	775.067	908.255
C3	y	2	3	0.0679875	-0.0011	2.83704	-2.73266	1.0323	0.940813	747.595	869.678
C3	y	3	3	0.0724937	-0.0034375	3.03591	-2.93772	1.03536	0.936962	803.311	934.952
C3	y	4	3	0.0697125	-0.00109877	2.88414	-2.78664	1.03306	0.939825	760.502	884.48
C3	y	5	3	0.0714815	-0.00225	3.00909	-2.90713	1.03499	0.937638	795.169	921.154
C3	z	1	0.1	0.042875	0.0190625	-0.0102222	-0.0274706	1.0921	0.88535	8.55	13.3542
C3	z	2	0.1	0.0432353	0.0184375	-0.0100588	-0.02775	1.09255	0.8855	8.59	13.2805
C3	z	3	0.1	0.04475	0.0178125	-0.0093125	-0.0274444	1.0922	0.885857	8.594	13.4905
C3	z	4	0.1	0.0443077	0.0183333	-0.0101176	-0.0284375	1.0939	0.8856	8.527	13.2683
C3	z	5	0.1	0.0431765	0.018625	-0.009625	-0.0272353	1.0926	0.88575	8.594	13.3201
C3	z	1	0.5	0.0488571	0.0135385	-0.0058	-0.0339615	1.4874	0.4997	57.6	61.2335
C3	z	2	0.5	0.0491852	0.0106667	-0.00626667	-0.0327692	1.49027	0.500167	57.678	61.3953
C3	z	3	0.5	0.0492069	0.0108148	-0.00606897	-0.0341481	1.48947	0.499533	57.711	61.3764
C3	z	4	0.5	0.0499643	0.01096	-0.00613333	-0.033963	1.48943	0.4997	57.62	61.1535
C3	z	5	0.5	0.0507931	0.0131667	-0.00576667	-0.0322593	1.48953	0.500467	57.547	61.2143
C3	z	1	1	0.0522	0.0006	0.010775	-0.05	1.995	0.026025	149.54	159.61
C3	z	2	1	0.0475526	-0.00173684	0.0102	-0.0463333	1.9876	0.020275	149.178	157.464
C3	z	3	1	0.0526842	0.0025122	0.009825	-0.050775	1.9912	0.02425	149.475	158.896
C3	z	4	1	0.0529231	0.002775	0.00945	-0.0496	1.99174	0.02435	149.589	158.425
C3	z	5	1	0.0486757	0.000513514	0.007925	-0.0472051	1.98762	0.022575	149.336	157.34
C3	z	1	3	0.0707654	-0.011625	0.049716	-0.0663012	3.97927	-1.93739	798.348	933.072
C3	z	2	3	0.0710488	-0.0120476	0.0501235	-0.0676543	3.9813	-1.9375	797.836	937.009
C3	z	3	3	0.0670238	-0.0123837	0.0481358	-0.0672892	3.979	-1.94206	798.534	940.948
C3	z	4	3	0.0698625	-0.00751111	0.0491975	-0.0660941	3.98082	-1.93708	798.572	929.699
C3	z	5	3	0.0722125	-0.01945	0.0502125	-0.0672805	3.98109	-1.94089	797.99	930.474
C4	x	1	0.1	0.1043	-0.1183	0.0065	-0.00444444	0.996294	0.986056	8.788	12.2509
C4	x	5	0.1	0.0968	-0.11765	0.0068125	-0.00394444	0.9955	0.986647	7.96	10.3171
C4	x	2	0.1	0.1018	-0.11705	0.00594737	-0.00488235	0.996062	0.98675	8.455	11.6602
C4	x	4	0.1	0.09895	-0.1164	0.006625	-0.0044375	0.995824	0.986944	8.07	10.618
C4	x	3	0.1	0.10105	-0.11725	0.0070625	-0.00375	0.996111	0.987	8.179	10.9865
C4	x	3	0.5	0.490533	-0.5276	0.00889655	-0.00637931	0.996107	0.98737	58.78	60.766
C4	x	4	0.5	0.4914	-0.527586	0.00823333	-0.00573333	0.99569	0.987185	58.886	61.3145
C4	x	2	0.5	0.491433	-0.529067	0.00886207	-0.00589655	0.995429	0.986929	58.881	61.2704
C4	x	5	0.5	0.491567	-0.527367	0.00896667	-0.00596552	0.995893	0.986893	58.883	61.2669
C4	x	1	0.5	0.497067	-0.528933	0.00836667	-0.0091	0.99648	0.985759	59.414	63.0975
C4	x	1	1	0.97975	-1.0434	0.0130769	-0.010125	0.996946	0.9865	153.105	161.858
C4	x	2	1	0.979875	-1.04662	0.01395	-0.010675	0.996282	0.98641	153.017	161.868
C4	x	3	1	0.981175	-1.04173	0.01325	-0.009775	0.996026	0.986553	153.155	161.631
C4	x	5	1	0.9812	-1.04505	0.012775	-0.0103902	0.996462	0.986707	153.054	161.84
C4	x	4	1	0.982615	-1.04062	0.014175	-0.0101463	0.996425	0.986641	153.018	161.998
C4	x	2	3	2.98556	-3.07904	0.0380633	-0.0218125	0.999012	0.982775	815.734	970.036
C4	x	4	3	2.98581	-3.08021	0.0380125	-0.0221375	0.998605	0.982437	815.375	968.91
C4	x	1	3	2.98587	-3.07918	0.03835	-0.0219873	0.998587	0.982525	815.141	969.891
C4	x	5	3	2.98621	-3.07804	0.0377375	-0.0221	0.998543	0.982476	815.802	969.391
C4	x	3	3	2.98705	-3.07851	0.038175	-0.0220625	0.998687	0.982889	815.805	970.385
C4	y	1	0.1	-0.00152941	-0.0174118	0.1102	-0.0994	0.996188	0.987118	7.995	10.6023
C4	y	2	0.1	-0.00211765	-0.0174706	0.1109	-0.09885	0.996471	0.987187	7.945	10.6232
C4	y	3	0.1	-0.00288889	-0.01775	0.110895	-0.09925	0.996529	0.987111	7.965	10.6658
C4	y	4	0.1	-0.00255556	-0.0174118	0.11005	-0.09875	0.996111	0.987056	7.923	10.6561
C4	y	5	0.1	-0.00284211	-0.017375	0.10945	-0.0991	0.996368	0.986938	7.923	10.5683
C4	y	1	0.5	0.0015	-0.0205517	0.5208	-0.494367	0.996759	0.986931	58.792	60.5949
C4	y	2	0.5	0.00116667	-0.0197931	0.520667	-0.493667	0.99669	0.98625	58.735	60.3732
C4	y	3	0.5	0.000466667	-0.02	0.521167	-0.493467	0.9967	0.986839	58.771	60.2498
C4	y	4	0.5	0.00116667	-0.0207097	0.522033	-0.493172	0.9966	0.986774	58.726	60.6898
C4	y	5	0.5	0.00146667	-0.0212143	0.5208	-0.494733	0.996429	0.986483	58.763	60.5335
C4	y	1	1	0.0064	-0.0249487	1.0366	-0.982525	0.9985	0.98541	152.788	154.802
C4	y	2	1	0.006775	-0.026075	1.03378	-0.983775	0.998325	0.985385	152.832	156.235
C4	y	3	1	0.00531707	-0.0253333	1.03602	-0.983925	0.998256	0.98545	152.8	155.093
C4	y	4	1	0.007025	-0.025625	1.0329	-0.98655	0.99825	0.98555	152.81	155.571
C4	y	5	1	0.00478049	-0.02525	1.03333	-0.983825	0.998179	0.985667	152.902	155.885
C4	y	1	3	0.0339747	-0.0418375	3.06805	-2.98336	1.00371	0.978725	814.012	955.357
C4	y	2	3	0.0344125	-0.0424625	3.06576	-2.98299	1.00448	0.978938	813.717	948.546
C4	y	3	3	0.0337125	-0.0434875	3.06646	-2.98575	1.00384	0.978725	813.751	953.548
C4	y	4	3	0.0338125	-0.0419	3.0655	-2.98579	1.00371	0.978938	814.5	957.449
C4	y	5	3	0.034025	-0.042075	3.06884	-2.9846	1.00377	0.979113	813.555	953.316
C4	z	1	0.1	0.00447059	-0.0188333	-0.0155556	-0.0350588	1.09514	0.88925	8.62	12.9235
C4	z	2	0.1	0.005375	-0.02	-0.0153529	-0.0354118	1.09565	0.88775	8.6	12.8526
C4	z	3	0.1	0.005	-0.0200556	-0.0155556	-0.0359375	1.09475	0.888	8.546	12.9248
C4	z	4	0.1	0.006	-0.0199412	-0.0146471	-0.0359444	1.0955	0.8883	8.588	13.0249
C4	z	5	0.1	0.0048125	-0.020375	-0.015375	-0.0354118	1.09615	0.8882	8.569	12.9095
C4	z	1	0.5	0.0111538	-0.0254231	-0.00306452	-0.0465556	1.49267	0.500833	57.834	58.9806
C4	z	2	0.5	0.0118462	-0.0256071	-0.00276667	-0.0442759	1.49267	0.500533	57.778	59.5836
C4	z	3	0.5	0.0110385	-0.0273846	-0.00293333	-0.0451724	1.4924	0.499567	57.741	59.1976
C4	z	4	0.5	0.0102222	-0.0274815	-0.0026	-0.0454138	1.49307	0.501333	57.813	59.114
C4	z	5	0.5	0.010037	-0.0243704	-0.00246667	-0.0455	1.49397	0.501233	57.745	58.5602
C4	z	1	1	0.0121053	-0.0366053	0.025125	-0.0599706	1.99602	0.022775	149.919	154.981
C4	z	2	1	0.00920588	-0.0406579	0.022725	-0.0573243	1.99022	0.020125	149.713	151.73
C4	z	3	1	0.0153056	-0.0369189	0.024	-0.0596389	1.99552	0.0225	149.934	156.314
C4	z	4	1	0.0133947	-0.0388205	0.02385	-0.0595946	1.99517	0.022225	149.989	154.222
C4	z	5	1	0.0149444	-0.0323056	0.023625	-0.059	1.99337	0.0221	149.835	154.452
C4	z	1	3	0.0216484	-0.0442391	0.106862	-0.119062	3.98714	-1.94643	799.721	928.346
C4	z	2	3	0.0239213	-0.0482247	0.105185	-0.115716	3.98778	-1.94519	800.529	920.509
C4	z	3	3	0.0260471	-0.0521529	0.10705	-0.118675	3.98524	-1.9479	799.992	914.077
C4	z	4	3	0.0284819	-0.0497386	0.106313	-0.118296	3.98505	-1.94647	800.234	910.707
C4	z	5	3	0.0269651	-0.0484	0.107262	-0.119712	3.98729	-1.94546	800.888	918.873
C5	x	5	0.1	0.0666	-0.1477	0.0089375	-0.00275	0.993824	0.979941	8.059	10.688
C5	x	4	0.1	0.0668	-0.1497	0.0081875	-0.00225	0.993706	0.978368	8.225	11.0794
C5	x	3	0.1	0.0673	-0.14925	0.00823529	-0.00205556	0.994368	0.976947	8.219	11.0086
C5	x	1	0.1	0.06845	-0.155684	0.00882353	-0.00229412	0.996889	0.97215	8.95	12.8514
C5	x	2	0.1	0.06845	-0.1537	0.00841176	-0.0029375	0.995412	0.9758	8.646	12.0015
C5	x	5	0.5	0.4742	-0.542367	0.00886207	-0.00339286	1.00593	0.968667	58.778	61.2074
C5	x	4	0.5	0.4743	-0.542967	0.00796552	-0.00292857	1.0054	0.9682	58.794	61.2669
C5	x	3	0.5	0.476333	-0.539833	0.00810345	-0.00324138	1.00532	0.968533	58.681	61.2704
C5	x	2	0.5	0.476367	-0.541433	0.00866667	-0.00343333	1.00561	0.968233	58.757	61.3898
C5	x	1	0.5	0.4778	-0.547167	0.0105	-0.00306897	1.00713	0.9539	59.618	64.0533
C5	x	4	1	0.986975	-1.02946	0.0106	-0.0054	1.0221	0.954075	152.694	161.303
C5	x	3	1	0.98835	-1.0299	0.0105	-0.00558974	1.02127	0.95295	152.74	161.305
C5	x	5	1	0.989275	-1.03087	0.0103684	-0.004975	1.0217	0.953225	152.661	161.476
C5	x	1	1	0.990125	-1.02982	0.0111795	-0.00573684	1.02182	0.9532	152.691	161.389
C5	x	2	1	0.9909	-1.03173	0.01045	-0.00648718	1.02165	0.952825	152.757	161.745
C5	x	3	3	3.02424	-3.02952	0.0158025	-0.02185	1.08665	0.887637	814.138	968.561
C5	x	1	3	3.02315	-3.03049	0.015775	-0.022575	1.0863	0.887557	814.299	968.949
C5	x	5	3	3.02148	-3.02996	0.015725	-0.022225	1.08679	0.887175	813.715	967.155
C5	x	2	3	3.02039	-3.03066	0.0157625	-0.0221392	1.08599	0.887637	813.823	966.932
C5	x	4	3	3.01951	-3.03316	0.0157	-0.022	1.08597	0.888125	814.104	968.277
C5	y	1	0.1	-0.0352353	-0.0513889	0.10295	-0.10645	0.992	0.982313	8.044	10.7157
C5	y	2	0.1	-0.03575	-0.0516	0.1024	-0.1063	0.99175	0.982313	7.97	10.536
C5	y	3	0.1	-0.0363889	-0.0520625	0.10265	-0.10635	0.9924	0.982688	7.973	10.491
C5	y	4	0.1	-0.0358824	-0.0515556	0.10245	-0.107	0.992	0.982062	8.01	10.6313
C5	y	5	0.1	-0.0362222	-0.0507222	0.10235	-0.10655	0.991529	0.982294	7.988	10.5378
C5	y	1	0.5	-0.0329032	-0.0552333	0.4979	-0.516267	0.993	0.981103	58.678	61.4777
C5	y	2	0.5	-0.0335	-0.0557241	0.4968	-0.517233	0.991897	0.981607	58.654	61.3987
C5	y	3	0.5	-0.0346333	-0.0549333	0.4972	-0.517333	0.99269	0.981607	58.682	61.3467
C5	y	4	0.5	-0.034	-0.0539655	0.4968	-0.5176	0.99231	0.981731	58.663	61.2944
C5	y	5	0.5	-0.0331	-0.054931	0.4981	-0.516333	0.993429	0.980846	58.755	61.5037
C5	y	1	1	-0.029375	-0.0599	0.98795	-1.0295	0.994051	0.980024	152.765	161.556
C5	y	2	1	-0.0289744	-0.060075	0.9866	-1.02978	0.994925	0.97975	152.715	161.374
C5	y	3	1	-0.03	-0.05865	0.98885	-1.03083	0.993872	0.980256	152.642	161.67
C5	y	4	1	-0.02975	-0.05955	0.98935	-1.03002	0.993763	0.9796	152.662	161.571
C5	y	5	1	-0.0303	-0.0587	0.9867	-1.0298	0.9939	0.9798	152.671	161.418
C5	y	1	3	-0.0163625	-0.0850759	2.98539	-3.06216	1.00029	0.973444	812.968	967.45
C5	y	2	3	-0.0165125	-0.0840625	2.98484	-3.06201	0.999765	0.97295	812.991	966.148
C5	y	3	3	-0.0153375	-0.08315	2.98735	-3.06099	1.00069	0.972827	813.24	966.154
C5	y	4	3	-0.0166	-0.084325	2.98448	-3.06615	1.00028	0.973	813.233	966.566
C5	y	5	3	-0.0159875	-0.0839875	2.9859	-3.06411	1.00012	0.972825	813.259	966.468
C5	z	1	0.1	-0.03075	-0.0591176	0.0296875	0.0119375	1.092	0.8822	8.953	14.3454
C5	z	2	0.1	-0.0302353	-0.0613684	0.0286875	0.0107222	1.0934	0.88281	9.02	14.665
C5	z	3	0.1	-0.031125	-0.0595882	0.0292	0.0106875	1.0928	0.8836	8.841	14.0942
C5	z	4	0.1	-0.030625	-0.0601111	0.029625	0.0110588	1.0921	0.8823	8.854	14.1048
C5	z	5	0.1	-0.0305294	-0.0609375	0.0291667	0.0115294	1.09325	0.883095	9.045	14.5974
C5	z	1	0.5	-0.0202414	-0.0740741	0.0360385	0.00407143	1.48827	0.498067	57.709	61.7023
C5	z	2	0.5	-0.0188276	-0.0742414	0.0352963	0.00517857	1.4897	0.5001	57.702	61.7994
C5	z	3	0.5	-0.0185172	-0.0733333	0.0355769	0.00451724	1.4872	0.499667	57.586	61.3486
C5	z	4	0.5	-0.0178889	-0.074	0.0358519	0.00506667	1.48821	0.499	57.658	61.7003
C5	z	5	0.5	-0.0199333	-0.0745172	0.0350357	0.00617241	1.48933	0.498567	57.81	61.6248
C5	z	1	1	-0.007	-0.0823415	0.0492162	-0.01515	1.99368	0.0203	149.71	159.98
C5	z	2	1	-0.0088	-0.08135	0.048275	-0.01295	1.99335	0.0221	150.092	159.698
C5	z	3	1	-0.0071579	-0.082	0.051	-0.01205	1.99425	0.02165	149.869	158.822
C5	z	4	1	-0.006575	-0.0809	0.0493947	-0.011975	1.99355	0.020675	149.889	159.288
C5	z	5	1	-0.00847368	-0.082275	0.0488205	-0.0111	1.9911	0.021975	149.777	158.955
C5	z	1	3	0.0561	-0.144951	0.0713929	-0.0608	3.98781	-1.93613	799.245	948.275
C5	z	2	3	0.05395	-0.145425	0.0737073	-0.0598375	3.98639	-1.93799	799.339	944.9
C5	z	3	3	0.0543875	-0.14505	0.0703529	-0.0608	3.99026	-1.93752	799.564	946.716
C5	z	4	3	0.056375	-0.143494	0.0751728	-0.0614375	3.98857	-1.93684	799.645	945.207
C5	z	5	3	0.054284	-0.146413	0.0689767	-0.0611481	3.99268	-1.93926	799.915	947.646
C6	x	3	0.1	0.12735	-0.09245	0.01	-0.00127778	0.997842	0.981105	8.711	10.9213
C6	x	4	0.1	0.1263	-0.09145	0.0105	-0.001375	0.997105	0.982444	8.62	11.0597
C6	x	2	0.1	0.1261	-0.09265	0.0109333	-0.000882353	0.997412	0.980368	8.869	11.7413
C6	x	1	0.1	0.12565	-0.09415	0.0127778	-0.00095	0.9995	0.97965	9.203	12.5272
C6	x	5	0.1	0.1252	-0.09225	0.00982353	-0.00126316	0.996947	0.982737	8.511	10.7239
C6	x	1	0.5	0.541833	-0.497233	0.0120333	-0.0021	1.00837	0.958233	60.728	65.5496
C6	x	3	0.5	0.541586	-0.489433	0.0113214	-0.00248387	1.00697	0.9738	59.649	62.1076
C6	x	2	0.5	0.541167	-0.490233	0.0117857	-0.00266667	1.00777	0.973967	59.716	61.9722
C6	x	4	0.5	0.539	-0.4916	0.0107931	-0.00266667	1.00697	0.973367	59.69	62.1175
C6	x	5	0.5	0.538933	-0.4906	0.0114074	-0.00264286	1.00677	0.973367	59.676	62.111
C6	x	2	1	1.06418	-0.98385	0.014475	-0.0073	1.0206	0.960925	154.717	163.782
C6	x	5	1	1.06252	-0.979125	0.0146	-0.00625	1.0203	0.96115	154.607	163.393
C6	x	3	1	1.06238	-0.98295	0.0141	-0.00465	1.02073	0.960375	154.851	163.602
C6	x	1	1	1.06225	-0.9798	0.0149	-0.00555	1.02028	0.96075	154.68	163.419
C6	x	4	1	1.06075	-0.9865	0.0135641	-0.0059	1.0207	0.9606	154.771	163.598
C6	x	1	3	3.12726	-3.00442	0.0228875	-0.0277375	1.07711	0.903188	824.245	980.31
C6	x	5	3	3.12646	-3.00008	0.0224691	-0.0278	1.07691	0.903873	824.831	980.703
C6	x	3	3	3.12375	-3.0118	0.02265	-0.0269753	1.07719	0.9033	824.932	980.575
C6	x	2	3	3.11975	-3.01145	0.023175	-0.0275556	1.07766	0.903625	824.798	979.895
C6	x	4	3	3.10794	-3.0152	0.022425	-0.0276203	1.07626	0.90355	824.457	979.475
C6	y	1	0.1	0.0215294	0.00782353	0.1047	-0.1061	0.995133	0.9855	8.067	10.6182
C6	y	2	0.1	0.0217778	0.00652941	0.10475	-0.1063	0.995313	0.9852	8.062	10.7624
C6	y	3	0.1	0.0211667	0.00672222	0.10505	-0.1059	0.995222	0.985647	8.073	10.5909
C6	y	4	0.1	0.0216667	0.0075	0.1043	-0.10565	0.9955	0.984857	8.022	10.6657
C6	y	5	0.1	0.0207222	0.00711111	0.10445	-0.1061	0.99525	0.985294	8.043	10.6502
C6	y	1	0.5	0.0242667	0.00425	0.500379	-0.517067	0.996667	0.984467	58.88	61.4416
C6	y	2	0.5	0.0232759	0.00373333	0.500533	-0.5173	0.9961	0.984593	58.808	61.495
C6	y	3	0.5	0.0228333	0.00341379	0.5002	-0.5172	0.996143	0.98437	58.86	61.5367
C6	y	4	0.5	0.02325	0.00443333	0.499933	-0.517667	0.99569	0.984759	58.845	61.3698
C6	y	5	0.5	0.0235357	0.00344828	0.501233	-0.517033	0.995926	0.984207	58.909	61.6598
C6	y	1	1	0.0268	-0.002475	0.99255	-1.0338	0.997275	0.98375	153.15	160.373
C6	y	2	1	0.02715	0.0008	0.9877	-1.03283	0.99775	0.983231	153.052	160.182
C6	y	3	1	0.0270488	0.000125	0.996333	-1.0301	0.996925	0.9841	153.071	160.187
C6	y	4	1	0.027525	0.000475	0.994575	-1.03245	0.99795	0.98395	153.116	160.116
C6	y	5	1	0.0277436	-0.002	0.9883	-1.03347	0.996487	0.9836	153.056	159.439
C6	y	1	3	0.0415625	-0.027575	3.00175	-3.06735	1.00109	0.978437	816.252	951.067
C6	y	2	3	0.041475	-0.02655	2.98276	-3.07733	1.00104	0.978259	815.608	949.329
C6	y	3	3	0.043225	-0.0243125	3.00456	-3.0556	1.00221	0.97885	815.886	959.875
C6	y	4	3	0.041443	-0.0259625	3.00349	-3.06059	1.00123	0.97855	815.415	958.289
C6	y	5	3	0.041675	-0.026925	3.00109	-3.0694	1.00133	0.979531	816.35	952.233
C6	z	1	0.1	0.0245625	-0.0029375	-0.00864706	-0.0256	1.09595	0.88595	8.945	13.9196
C6	z	2	0.1	0.0228235	-0.004	-0.00846667	-0.0268125	1.09605	0.8862	8.835	13.531
C6	z	3	0.1	0.0242778	-0.00170588	-0.008125	-0.0267778	1.09585	0.8867	8.801	13.6581
C6	z	4	0.1	0.0246875	-0.0024375	-0.00711111	-0.0268824	1.0965	0.88695	8.891	13.7236
C6	z	5	0.1	0.0237778	-0.00388889	-0.00852941	-0.0264	1.09775	0.8856	9.043	14.0358
C6	z	1	0.5	0.0337586	-0.0156452	-0.000814815	-0.0347143	1.49487	0.497067	58.128	59.3763
C6	z	2	0.5	0.0331	-0.0166	-0.00128571	-0.0336452	1.49541	0.4984	58.094	60.394
C6	z	3	0.5	0.0347857	-0.016069	-0.000357143	-0.0344	1.49583	0.497267	58.083	59.9396
C6	z	4	0.5	0.0328667	-0.0161034	-0.000964286	-0.0345517	1.4958	0.498233	58.054	59.258
C6	z	5	0.5	0.0337241	-0.0167667	-0.00134615	-0.0353333	1.4959	0.498067	58.1	59.2372
C6	z	1	1	0.0439231	-0.02355	0.0150556	-0.048925	1.99505	0.016125	150.41	155.782
C6	z	2	1	0.042525	-0.02205	0.0106	-0.048225	2.0041	0.015625	150.98	157.167
C6	z	3	1	0.04495	-0.0221026	0.0128205	-0.04795	2.00055	0.0162	150.774	156.602
C6	z	4	1	0.044075	-0.023425	0.011825	-0.04825	2.00327	0.016425	151.001	155.503
C6	z	5	1	0.042075	-0.0233	0.0151	-0.04675	1.99962	0.0144359	151.001	156.484
C6	z	1	3	0.101679	-0.0776875	0.0457901	-0.0844375	4.01243	-1.94968	804.583	955.635
C6	z	2	3	0.0981125	-0.0772593	0.04025	-0.08475	4.00934	-1.95989	804.56	952.217
C6	z	3	3	0.102212	-0.0779259	0.050275	-0.086175	4.00817	-1.95864	804.305	949.633
C6	z	4	3	0.097925	-0.0791625	0.043625	-0.086575	4.00385	-1.96324	805.285	952.088
C6	z	5	3	0.100513	-0.0786125	0.04395	-0.0837778	4.0145	-1.94881	805.045	954.636
C7	x	1	0.1	0.1225	-0.10275	0.0149375	0.00147059	0.99885	0.97305	8.817	12.3191
C7	x	3	0.1	0.1202	-0.09615	0.0135882	0.00244444	0.997632	0.979526	8.258	10.9886
C7	x	2	0.1	0.1199	-0.09895	0.0132941	0.00241177	0.997944	0.9769	8.447	11.486
C7	x	5	0.1	0.119	-0.09485	0.0134118	0.00166667	0.997167	0.982789	8.091	10.6223
C7	x	4	0.1	0.1186	-0.095	0.0135	0.00177778	0.996889	0.98135	8.26	11.1445
C7	x	1	0.5	0.528233	-0.491333	0.0183667	-0.00037931	1.01287	0.9557	59.426	63.6301
C7	x	3	0.5	0.5281	-0.485133	0.0154483	-0.000266667	1.0117	0.969	58.546	61.132
C7	x	2	0.5	0.526867	-0.485267	0.0158387	-0.00037931	1.01147	0.969452	58.538	60.9209
C7	x	4	0.5	0.526833	-0.485733	0.0153667	-0.000566667	1.01193	0.968233	58.435	60.6714
C7	x	5	0.5	0.525067	-0.4865	0.0153793	-0.000733333	1.0116	0.968767	58.428	60.8247
C7	x	2	1	1.03941	-0.973	0.02045	-0.00595122	1.03005	0.951325	152.039	161.27
C7	x	5	1	1.0372	-0.97555	0.020675	-0.005	1.02957	0.95145	151.842	160.94
C7	x	1	1	1.0364	-0.97445	0.02025	-0.00565	1.03015	0.9508	152.194	160.499
C7	x	3	1	1.03598	-0.9731	0.0196341	-0.00565	1.02915	0.951975	152.224	160.656
C7	x	4	1	1.0354	-0.972275	0.020075	-0.0058	1.03002	0.95185	151.837	160.159
C7	x	4	3	3.06286	-2.96149	0.0338861	-0.0324125	1.10474	0.876063	811.305	964.43
C7	x	2	3	3.06281	-2.96495	0.0342278	-0.0328375	1.10466	0.87581	810.45	964.53
C7	x	1	3	3.06142	-2.96449	0.0338	-0.0328608	1.10462	0.876212	810.785	964.821
C7	x	3	3	3.06047	-2.9656	0.033875	-0.0326125	1.1052	0.876212	810.665	963.79
C7	x	5	3	3.05884	-2.96666	0.0338875	-0.0322125	1.1045	0.8765	811.049	964.045
C7	y	1	0.1	0.0178824	0.00364706	0.1082	-0.10085	0.995111	0.985471	7.905	10.4922
C7	y	2	0.1	0.0175625	0.003	0.1079	-0.10125	0.995294	0.985941	7.875	10.456
C7	y	3	0.1	0.0172353	0.003	0.107	-0.1005	0.995062	0.985688	7.84	10.2447
C7	y	4	0.1	0.0177778	0.00327778	0.10725	-0.1015	0.994611	0.984941	7.907	10.4784
C7	y	5	0.1	0.0178125	0.00282353	0.1076	-0.10025	0.995062	0.9854	7.88	10.3789
C7	y	1	0.5	0.0189259	0.000366667	0.5024	-0.510333	0.996276	0.984321	58.535	60.6022
C7	y	2	0.5	0.0191481	-6.9e-05	0.501333	-0.510667	0.996276	0.984767	58.509	60.5783
C7	y	3	0.5	0.0198276	0.000851852	0.501633	-0.511133	0.995586	0.984536	58.546	60.6861
C7	y	4	0.5	0.0193704	0.00165517	0.5009	-0.5117	0.995643	0.984138	58.604	60.9136
C7	y	5	0.5	0.0203571	0.00117241	0.502067	-0.510767	0.996393	0.983897	58.616	60.7763
C7	y	1	1	0.0228718	-0.003	0.98895	-1.0234	0.9977	0.983205	152.402	155.921
C7	y	2	1	0.0237632	-0.00165854	0.98875	-1.0235	0.9984	0.982475	152.438	157.058
C7	y	3	1	0.022725	-0.0015	0.990375	-1.02248	0.99755	0.9833	152.216	157.081
C7	y	4	1	0.0220526	-0.00125	0.993667	-1.0204	0.997897	0.982872	152.259	157.126
C7	y	5	1	0.0233077	-0.001875	0.98895	-1.02305	0.997725	0.983475	152.435	157.092
C7	y	1	3	0.0318765	-0.0233875	2.98642	-3.0457	1.00346	0.975367	811.53	939.207
C7	y	2	3	0.0328125	-0.0238481	2.98506	-3.05186	1.00405	0.9754	810.988	936.86
C7	y	3	3	0.0329375	-0.0227625	2.98771	-3.04851	1.00474	0.97515	811.204	951.817
C7	y	4	3	0.032075	-0.0233125	2.98569	-3.05126	1.00409	0.975788	811.292	942.022
C7	y	5	3	0.031925	-0.0239375	2.98528	-3.0532	1.00484	0.975712	811.314	939.094
C7	z	1	0.1	0.0226667	-0.00444444	0.0151875	-0.001125	1.09595	0.8855	8.791	13.8156
C7	z	2	0.1	0.0234118	-0.00605882	0.0145556	-0.00175	1.09785	0.885095	8.901	13.9083
C7	z	3	0.1	0.0246875	-0.00505556	0.0159444	-0.00105556	1.09565	0.8851	8.82	13.7418
C7	z	4	0.1	0.0218333	-0.00452941	0.0161667	-0.00176471	1.09763	0.88575	8.799	13.8465
C7	z	5	0.1	0.0230556	-0.0055	0.0152941	-0.00182353	1.0981	0.885714	8.871	13.7571
C7	z	1	0.5	0.0333846	-0.0174483	0.0228148	-0.00472414	1.4969	0.497367	58.139	60.5326
C7	z	2	0.5	0.0338929	-0.0166333	0.0212963	-0.00365517	1.49883	0.497433	58.066	60.1395
C7	z	3	0.5	0.0327241	-0.0177931	0.020963	-0.00368	1.49693	0.498767	58.136	59.367
C7	z	4	0.5	0.0326207	-0.0182069	0.022	-0.00392308	1.49777	0.498667	58.061	60.1885
C7	z	5	0.5	0.03225	-0.0183103	0.0206923	-0.0045	1.49833	0.499167	58.008	59.5743
C7	z	1	1	0.0432308	-0.024425	0.0353333	-0.01755	2.00272	0.0188	150.411	156.497
C7	z	2	1	0.043375	-0.022825	0.0344737	-0.016725	2.00692	0.020625	150.726	155.947
C7	z	3	1	0.0439231	-0.0245	0.0331667	-0.0151463	2.00418	0.0202564	150.773	156.253
C7	z	4	1	0.0450789	-0.0201	0.0332051	-0.014925	2.00275	0.01805	150.657	155.351
C7	z	5	1	0.0426486	-0.0226667	0.0341579	-0.014675	2.00258	0.01805	150.809	156.665
C7	z	1	3	0.102125	-0.0737407	0.0532143	-0.0433	4.01149	-1.94411	804.244	942.934
C7	z	2	3	0.0995	-0.0768875	0.0501744	-0.0438395	4.01474	-1.94579	804.557	948.992
C7	z	3	3	0.0965	-0.0754625	0.0497126	-0.0442875	4.01654	-1.9492	804.387	952.006
C7	z	4	3	0.09995	-0.076775	0.0541687	-0.044975	4.01333	-1.9469	804.993	951.368
C7	z	5	3	0.0993	-0.0748025	0.0529036	-0.0434938	4.01422	-1.94809	804.957	952.998
C8	x	1	0.1	0.1386	-0.0803	0.0311765	0.0200625	0.995833	0.985556	8.565	11.5203
C8	x	2	0.1	0.1358	-0.0794	0.030875	0.0200588	0.996471	0.985353	8.219	10.8438
C8	x	4	0.1	0.135	-0.0799	0.0307333	0.019125	0.996118	0.986125	8.268	10.9852
C8	x	3	0.1	0.1318	-0.0791	0.0302778	0.0194667	0.996294	0.986	8.074	10.4335
C8	x	5	0.1	0.13175	-0.07945	0.030625	0.0191176	0.996579	0.9868	8.068	10.6322
C8	x	1	0.5	0.525133	-0.4882	0.0325333	0.0131667	0.999645	0.9813	58.625	62.4087
C8	x	4	0.5	0.522367	-0.4871	0.0328966	0.0176429	0.9997	0.983133	58.3	60.7707
C8	x	5	0.5	0.521533	-0.4864	0.0322258	0.0174815	1	0.983552	58.253	60.7339
C8	x	2	0.5	0.5209	-0.488233	0.033	0.0177097	1.0003	0.9832	58.32	60.5998
C8	x	3	0.5	0.52031	-0.487233	0.0328276	0.0171786	0.999733	0.9835	58.283	60.7581
C8	x	2	1	1.00937	-0.99095	0.037675	0.013775	1.00562	0.978425	151.333	160.117
C8	x	1	1	1.00895	-0.995359	0.0368537	0.0137179	1.00532	0.977875	151.503	160.484
C8	x	5	1	1.00844	-0.991175	0.0380513	0.01385	1.00483	0.978098	151.204	159.557
C8	x	3	1	1.00774	-0.9914	0.0378718	0.013775	1.00495	0.978122	151.484	159.867
C8	x	4	1	1.00265	-0.996525	0.036625	0.0133	1.00507	0.978275	151.423	159.928
C8	x	4	3	2.98928	-3.0145	0.06145	0.0019125	1.02649	0.955588	807.337	959.391
C8	x	5	3	2.98999	-3.01089	0.061475	0.002025	1.02696	0.955187	807.034	959.338
C8	x	2	3	2.99074	-3.00815	0.0616875	0.002125	1.02684	0.9551	806.753	958.559
C8	x	1	3	2.99395	-3.00516	0.061725	0.00235	1.02687	0.954913	807.311	958.674
C8	x	3	3	2.99641	-3.00974	0.0611	0.0022125	1.02676	0.955075	807.254	959.872
C8	y	1	0.1	0.0331579	0.0196111	0.1343	-0.07515	0.997176	0.9865	7.938	10.2992
C8	y	2	0.1	0.0335882	0.02	0.1336	-0.0747	0.997211	0.985944	7.917	10.3574
C8	y	3	0.1	0.0331111	0.019375	0.1343	-0.0754	0.997389	0.986944	7.919	10.359
C8	y	4	0.1	0.033	0.0185294	0.133238	-0.0748	0.997421	0.986722	7.876	10.2449
C8	y	5	0.1	0.033	0.019	0.1352	-0.0747	0.996944	0.986353	7.932	10.293
C8	y	1	0.5	0.0379667	0.0144483	0.545172	-0.4714	1.0038	0.979742	58.779	61.5533
C8	y	2	0.5	0.038	0.0148966	0.5452	-0.470233	1.0038	0.978967	58.735	61.3807
C8	y	3	0.5	0.037	0.0151333	0.544633	-0.470833	1.004	0.979621	58.743	61.4036
C8	y	4	0.5	0.0375	0.0151	0.5463	-0.470033	1.0037	0.9795	58.774	61.3964
C8	y	5	0.5	0.0373448	0.0135333	0.545467	-0.471467	1.0045	0.9798	58.785	61.5522
C8	y	1	1	0.0429512	0.009125	1.05455	-0.964	1.01307	0.9701	152.836	161.717
C8	y	2	1	0.043275	0.00885	1.0608	-0.9584	1.0131	0.969925	152.938	161.708
C8	y	3	1	0.04365	0.0095	1.05773	-0.96685	1.0131	0.97025	152.871	161.887
C8	y	4	1	0.0431538	0.009675	1.06105	-0.9642	1.0133	0.97045	152.983	162.131
C8	y	5	1	0.0427	0.00975	1.06015	-0.9595	1.01343	0.970325	153.078	161.633
C8	y	1	3	0.076	-0.012375	3.10047	-2.96022	1.05049	0.930837	814.026	947.159
C8	y	2	3	0.0755625	-0.012325	3.09661	-2.96897	1.05085	0.931238	814.727	941.328
C8	y	3	3	0.0772405	-0.01085	3.10199	-2.95784	1.04996	0.930468	814.683	946.41
C8	y	4	3	0.0749625	-0.0108125	3.09634	-2.9704	1.05009	0.93075	815.194	942.357
C8	y	5	3	0.075875	-0.0118375	3.09704	-2.9655	1.0503	0.931063	815.234	942.956
C8	z	1	0.1	0.0416667	0.0168889	-0.006625	-0.0264375	1.0966	0.8881	8.591	13.3434
C8	z	2	0.1	0.0405625	0.0155625	-0.00661111	-0.0254706	1.0967	0.88855	8.595	13.2634
C8	z	3	0.1	0.0404375	0.0144375	-0.00784211	-0.026	1.09745	0.8879	8.612	13.4943
C8	z	4	0.1	0.0397647	0.0155625	-0.00729412	-0.0266471	1.0976	0.88755	8.55	13.2731
C8	z	5	0.1	0.0406875	0.0163889	-0.0065	-0.0265263	1.09735	0.88765	8.636	13.4657
C8	z	1	0.5	0.0449655	0.00669231	0.00176667	-0.0341111	1.4934	0.4987	58.05	61.6136
C8	z	2	0.5	0.0476154	0.00893103	0.00131035	-0.0327407	1.49477	0.4997	58.001	61.424
C8	z	3	0.5	0.0464074	0.00871429	0.0013871	-0.0323448	1.49587	0.499867	57.941	61.6888
C8	z	4	0.5	0.0458929	0.0088	0.00206667	-0.0348148	1.49473	0.499133	57.971	61.7218
C8	z	5	0.5	0.0455926	0.0106296	0.00222581	-0.0335926	1.49627	0.499633	58.063	61.6926
C8	z	1	1	0.0467429	-0.0071579	0.024725	-0.0448571	1.99707	0.0195128	150.132	159.191
C8	z	2	1	0.0467105	0.00321053	0.0248	-0.0440833	1.99175	0.013475	150.014	158.787
C8	z	3	1	0.048075	0.00122857	0.025225	-0.0463333	1.9965	0.014125	150.253	158.771
C8	z	4	1	0.0466364	-0.00127778	0.0219	-0.0459211	1.99297	0.01525	150.319	158.296
C8	z	5	1	0.0445833	-0.01315	0.023275	-0.0504103	1.99653	0.02165	150.375	159.807
C8	z	1	3	0.0642593	-0.019284	0.0878625	-0.0861375	3.98199	-1.96301	803.189	945.575
C8	z	2	3	0.0638293	-0.0163647	0.0894125	-0.0855125	3.9959	-1.95624	802.869	946.013
C8	z	3	3	0.0650864	-0.0196145	0.0853827	-0.0858625	3.99363	-1.96211	803.149	947.32
C8	z	4	3	0.0608256	-0.011	0.0897901	-0.0864625	4.00139	-1.95433	802.086	947.501
C8	z	5	3	0.0631928	-0.0207073	0.0858148	-0.084975	3.99595	-1.95936	802.931	945.665
C9	x	1	0.1	0.0816	-0.13865	0.01115	-0.00394118	1.00311	0.9803	9.307	13.7867
C9	x	2	0.1	0.08445	-0.13445	0.00925	-0.00376471	1.00111	0.984211	8.618	12.0713
C9	x	5	0.1	0.08545	-0.13135	0.00744444	-0.00329412	0.999667	0.984895	8.184	10.6273
C9	x	4	0.1	0.0857	-0.1308	0.00777778	-0.00361111	0.999824	0.98425	8.342	11.1998
C9	x	3	0.1	0.08575	-0.1329	0.008	-0.00341177	0.999882	0.9839	8.507	11.2827
C9	x	5	0.5	0.489267	-0.515933	0.0106786	-0.00737931	1.01033	0.9762	58.025	60.5353
C9	x	2	0.5	0.490133	-0.5207	0.010871	-0.0075	1.01003	0.975533	58.223	61.0199
C9	x	4	0.5	0.4945	-0.5237	0.0107333	-0.00736667	1.00913	0.976567	58.824	61.1163
C9	x	3	0.5	0.4955	-0.5213	0.0116333	-0.00736667	1.0101	0.976667	58.73	61.3489
C9	x	1	0.5	0.4991	-0.531167	0.0126	-0.0074	1.01217	0.959	60.388	65.4763
C9	x	5	1	1.012	-1.00885	0.01695	-0.0133	1.02325	0.9639	152.53	161.777
C9	x	2	1	1.01015	-1.00782	0.017425	-0.0145366	1.02325	0.9638	152.146	161.449
C9	x	1	1	1.00972	-1.006	0.01735	-0.013225	1.02222	0.96425	152.486	161.47
C9	x	4	1	1.00855	-1.01235	0.0165	-0.01375	1.023	0.9636	152.647	161.631
C9	x	3	1	1.00822	-1.0059	0.0166585	-0.01235	1.02347	0.96305	152.636	161.49
C9	x	4	3	2.9236	-2.91671	0.033575	-0.0434375	1.07541	0.91115	784.239	933.29
C9	x	1	3	2.93414	-2.88849	0.0339125	-0.04335	1.07699	0.90885	780.877	930.231
C9	x	5	3	3.0463	-3.0012	0.03535	-0.0448228	1.07801	0.90705	813.189	967.927
C9	x	2	3	3.01523	-2.9848	0.0346	-0.0448875	1.07849	0.908025	806.971	958.977
C9	x	3	3	2.99105	-2.94699	0.0342	-0.044925	1.07779	0.9087	798.065	946.685
C9	y	1	0.1	-0.0161667	-0.0319375	0.1041	-0.10805	0.997611	0.988389	7.99	10.6339
C9	y	2	0.1	-0.016	-0.0323889	0.103	-0.10835	0.998118	0.987412	7.96	10.754
C9	y	3	0.1	-0.0155882	-0.0325556	0.10345	-0.1081	0.998188	0.987842	8.008	10.8088
C9	y	4	0.1	-0.0163125	-0.0310588	0.1026	-0.10675	0.997647	0.988167	7.886	10.5004
C9	y	5	0.1	-0.0166471	-0.0311667	0.10285	-0.108286	0.997812	0.988688	7.958	10.6169
C9	y	1	0.5	-0.0140385	-0.0345	0.4992	-0.519133	1.0002	0.98531	58.872	61.6529
C9	y	2	0.5	-0.0152069	-0.0344643	0.4925	-0.516733	0.999839	0.9854	58.496	61.2332
C9	y	3	0.5	-0.0153704	-0.0342069	0.498167	-0.5196	1.0001	0.9855	58.845	61.5282
C9	y	4	0.5	-0.0151786	-0.0342	0.496433	-0.514933	1.00004	0.9856	58.564	61.2655
C9	y	5	0.5	-0.0141786	-0.0336897	0.493467	-0.515667	1.001	0.9849	58.361	61.1659
C9	y	1	1	-0.0131538	-0.0382927	0.96355	-0.999975	1.00358	0.981732	148.927	157.801
C9	y	2	1	-0.014	-0.0357179	0.9848	-1.0341	1.00358	0.982098	152.975	161.76
C9	y	3	1	-0.013075	-0.0373846	0.986025	-1.01943	1.0035	0.98165	151.337	160.388
C9	y	4	1	-0.013	-0.0353	0.971975	-1.0075	1.00363	0.9821	149.11	158.156
C9	y	5	1	-0.0123	-0.037825	0.9848	-1.03335	1.0035	0.9813	152.845	161.554
C9	y	1	3	-0.00502469	-0.05715	2.94926	-3.0057	1.018	0.965363	800.301	946.291
C9	y	2	3	-0.00485	-0.0548125	2.84428	-2.9412	1.0174	0.9665	776.891	922.319
C9	y	3	3	-0.0038625	-0.0548272	2.99751	-3.05206	1.02006	0.965938	814.047	963.62
C9	y	4	3	-0.004425	-0.0540759	2.90139	-2.97001	1.0173	0.966696	787.82	932.183
C9	y	5	3	-0.0042	-0.0573797	2.9915	-3.06095	1.01931	0.965025	813.728	964.173
C9	z	1	0.1	-0.01225	-0.0414375	0.00475	-0.0127778	1.0974	0.8887	8.812	14.3879
C9	z	2	0.1	-0.0139444	-0.041	0.00429412	-0.0123889	1.0992	0.89005	8.627	13.7191
C9	z	3	0.1	-0.0115882	-0.0405	0.00435294	-0.0138333	1.0979	0.88965	8.722	14.0473
C9	z	4	0.1	-0.01275	-0.0397059	0.0061875	-0.0128889	1.09805	0.8902	8.75	14.0203
C9	z	5	0.1	-0.013	-0.040875	0.00527778	-0.0125556	1.09855	0.88905	8.816	14.1402
C9	z	1	0.5	-0.0032	-0.0521333	0.0124643	-0.0198621	1.4933	0.505931	57.606	61.1873
C9	z	2	0.5	-0.0017	-0.053069	0.0115769	-0.0197931	1.49467	0.506533	57.684	61.0424
C9	z	3	0.5	-0.000724138	-0.0520333	0.0122667	-0.0196552	1.49457	0.5051	57.686	61.1427
C9	z	4	0.5	-0.00117241	-0.0532143	0.0128966	-0.02	1.49587	0.5049	57.705	61.3271
C9	z	5	0.5	-0.00258621	-0.0534138	0.0103077	-0.0195172	1.4938	0.5061	57.5	60.9772
C9	z	1	1	0.0088718	-0.0616667	0.0272857	-0.031125	1.99135	0.0333846	149.112	155.612
C9	z	2	1	0.00815	-0.06105	0.0242821	-0.03025	1.99863	0.030825	149.603	157.708
C9	z	3	1	0.010025	-0.060875	0.0268684	-0.0308	1.99555	0.033175	149.397	157.177
C9	z	4	1	0.00765	-0.0608537	0.0245641	-0.030375	1.99867	0.032325	149.565	157.919
C9	z	5	1	0.006725	-0.058725	0.0254615	-0.0304	1.9966	0.03	149.62	157.515
C9	z	1	3	0.0710875	-0.116346	0.0551605	-0.0607407	3.99246	-1.91905	797.652	940.466
C9	z	2	3	0.065716	-0.1198	0.0504625	-0.06115	3.99316	-1.9171	796.495	941.712
C9	z	3	3	0.0666	-0.115937	0.05795	-0.0610988	3.98706	-1.92653	797.144	943.716
C9	z	4	3	0.0649	-0.119112	0.0496625	-0.0608375	3.99029	-1.92443	797.364	929.677
C9	z	5	3	0.0681481	-0.116575	0.0554321	-0.0607	3.99666	-1.9168	798.376	943.895
CCDC10162FF6F6C	x	4	0.1	0.144171	-0.295752	-0.0178865	-0.0827026	1.98248	1.92779		30.5321
CCDC10162FF6F6C	x	3	0.1	0.142321	-0.294819	-0.0243566	-0.0800267	1.97831	1.92567		29.8747
CCDC10162FF6F6C	x	1	0.1	0.141748	-0.305458	-0.025046	-0.0860596	1.97906	1.92702		30.6074
CCDC10162FF6F6C	x	2	0.1	0.14082	-0.302477	-0.0237247	-0.0862427	1.97926	1.92737		29.355
CCDC10162FF6F6C	x	5	0.1	0.140728	-0.294141	-0.0213623	-0.0857544	1.982	1.92693		29.5102
CCDC10162FF6F6C	x	1	0.5	0.967538	-1.06897	-0.0149378	-0.0901228	1.98682	1.91881		122.906
CCDC10162FF6F6C	x	4	0.5	0.966325	-1.06961	-0.0172025	-0.0899523	1.98793	1.92132		122.292
CCDC10162FF6F6C	x	2	0.5	0.966224	-1.06991	-0.0215971	-0.0899135	1.98582	1.92039		122.316
CCDC10162FF6F6C	x	3	0.5	0.963665	-1.07375	-0.0196094	-0.089305	1.98825	1.91992		122.429
CCDC10162FF6F6C	x	5	0.5	0.959995	-1.06903	-0.0180483	-0.0813176	1.98835	1.92153		121.557
CCDC10162FF6F6C	x	1	1	1.9944	-2.03253	-0.0189568	-0.0872225	1.99997	1.90485		313.606
CCDC10162FF6F6C	x	2	1	1.99365	-2.0334	-0.0176643	-0.0926983	2.00078	1.90683		312.961
CCDC10162FF6F6C	x	3	1	1.99339	-2.03341	-0.0208876	-0.0898174	2.00088	1.9049		314.163
CCDC10162FF6F6C	x	5	1	1.99036	-2.03125	-0.0215418	-0.0875109	2.00353	1.90763		313.85
CCDC10162FF6F6C	x	4	1	1.98996	-2.03554	-0.0240885	-0.0905564	1.99875	1.90417		313.959
CCDC10162FF6F6C	x	3	3	6.15305	-5.94573	-0.0199313	-0.0874381	2.05382	1.83992		1869.88
CCDC10162FF6F6C	x	2	3	6.15049	-5.94825	-0.0163696	-0.0877954	2.05493	1.84047		1868.44
CCDC10162FF6F6C	x	4	3	6.14973	-5.94848	-0.0167236	-0.0872553	2.05734	1.84114		1872.44
CCDC10162FF6F6C	x	5	3	6.14656	-5.95353	-0.0154149	-0.0860718	2.05249	1.84102		1868.33
CCDC10162FF6F6C	x	1	3	6.14647	-5.94995	-0.0176514	-0.0890084	2.05343	1.8419		1869.62
CCDC10162FF6F6C	y	1	0.1	-0.0507812	-0.104167	0.175833	-0.265008	1.97892	1.93015		28.0089
CCDC10162FF6F6C	y	2	0.1	-0.0498047	-0.106503	0.177686	-0.263775	1.9751	1.92491		27.2692
CCDC10162FF6F6C	y	3	0.1	-0.0481567	-0.108594	0.1783	-0.265039	1.97972	1.92909		27.7815
CCDC10162FF6F6C	y	4	0.1	-0.050494	-0.101237	0.180613	-0.264083	1.97808	1.92664		27.5616
CCDC10162FF6F6C	y	5	0.1	-0.0523071	-0.102018	0.178146	-0.265368	1.9778	1.92828		27.5837
CCDC10162FF6F6C	y	1	0.5	-0.044741	-0.103065	1.01509	-1.06486	2.00919	1.90202		123.653
CCDC10162FF6F6C	y	2	0.5	-0.0418912	-0.103102	1.0068	-1.0661	2.00795	1.90211		123.445
CCDC10162FF6F6C	y	3	0.5	-0.0457241	-0.101562	1.01061	-1.06169	2.0064	1.90261		123.196
CCDC10162FF6F6C	y	4	0.5	-0.0453753	-0.100725	1.01371	-1.06839	2.01216	1.90012		123.909
CCDC10162FF6F6C	y	5	0.5	-0.0442243	-0.0996455	1.00468	-1.06782	2.00556	1.90225		123.047
CCDC10162FF6F6C	y	1	1	-0.034154	-0.1092	2.05137	-2.05927	2.04333	1.86308		319.708
CCDC10162FF6F6C	y	2	1	-0.0331003	-0.111277	2.05112	-2.05591	2.0431	1.86348		319.912
CCDC10162FF6F6C	y	3	1	-0.0325771	-0.109425	2.05221	-2.05682	2.04284	1.86175		319.382
CCDC10162FF6F6C	y	4	1	-0.0345052	-0.11066	2.05752	-2.06353	2.04219	1.86125		321.099
CCDC10162FF6F6C	y	5	1	-0.0338041	-0.109092	2.04778	-2.05659	2.04094	1.86097		319.254
CCDC10162FF6F6C	y	1	3	-0.0116186	-0.149021	6.2004	-6.14985	2.19436	1.70494		1908.39
CCDC10162FF6F6C	y	2	3	-0.0112368	-0.150028	6.20325	-6.15407	2.19539	1.70103		1914.26
CCDC10162FF6F6C	y	3	3	-0.0129958	-0.154741	6.20857	-6.1496	2.19341	1.70226		1911.91
CCDC10162FF6F6C	y	4	3	-0.013709	-0.14911	6.20997	-6.14801	2.1911	1.70182		1914.68
CCDC10162FF6F6C	y	5	3	-0.0113002	-0.153561	6.20618	-6.14982	2.19218	1.70096		1914.67
CCDC10162FF6F6C	z	1	0.1	-0.0437622	-0.130917	0.0213302	-0.113281	2.18555	1.72821		44.8765
CCDC10162FF6F6C	z	2	0.1	-0.0470581	-0.133409	0.0108507	-0.124316	2.18992	1.72939		44.2359
CCDC10162FF6F6C	z	3	0.1	-0.0471802	-0.134896	0.0189345	-0.110814	2.18724	1.7312		44.5814
CCDC10162FF6F6C	z	4	0.1	-0.047392	-0.127319	0.0111443	-0.120323	2.1913	1.72656		45.3946
CCDC10162FF6F6C	z	5	0.1	-0.0463867	-0.133972	0.0130751	-0.116211	2.1855	1.725		44.6875
CCDC10162FF6F6C	z	1	0.5	-0.0402832	-0.136079	0.0209585	-0.165562	2.98222	0.958041		130.178
CCDC10162FF6F6C	z	2	0.5	-0.0355603	-0.13059	0.0252734	-0.161133	2.97902	0.961409		130.448
CCDC10162FF6F6C	z	3	0.5	-0.0397252	-0.132499	0.0194561	-0.161369	2.98865	0.958614		129.289
CCDC10162FF6F6C	z	4	0.5	-0.0410493	-0.130999	0.0221229	-0.165578	2.98064	0.956627		129.543
CCDC10162FF6F6C	z	5	0.5	-0.0375977	-0.124966	0.0195312	-0.16237	2.97983	0.956762		129.435
CCDC10162FF6F6C	z	1	1	-0.0376748	-0.132512	0.074344	-0.190029	4.00696	-0.0098157		317.843
CCDC10162FF6F6C	z	2	1	-0.037315	-0.12808	0.0705629	-0.184721	3.99949	-0.00928986		317.011
CCDC10162FF6F6C	z	3	1	-0.0395508	-0.134515	0.0714894	-0.194111	3.99887	-0.0104167		315.643
CCDC10162FF6F6C	z	4	1	-0.0391653	-0.129157	0.0683851	-0.184108	4.00743	-0.0165765		317.982
CCDC10162FF6F6C	z	5	1	-0.0408614	-0.133263	0.0741436	-0.203468	4.00239	-0.0113181		316.868
CCDC10162FF6F6C	z	1	3	0.0191761	-0.177997	0.269823	-0.324782	8.07612	-3.99964		1867.62
CCDC10162FF6F6C	z	2	3	0.0189178	-0.175518	0.271146	-0.330357	8.08166	-4.00323		1870.22
CCDC10162FF6F6C	z	3	3	0.0196189	-0.177138	0.272524	-0.330725	8.08622	-4.0081		1872.14
CCDC10162FF6F6C	z	4	3	0.0197595	-0.179362	0.271066	-0.325709	8.08159	-4.01002		1871.63
CCDC10162FF6F6C	z	5	3	0.0211546	-0.177937	0.272334	-0.326502	8.08381	-4.01607		1876.7
CCDC40008120676	x	4	0.1	0.13713	-0.133203	0.0833333	-0.0144043	1.07744	0.97474		53.2105
CCDC40008120676	x	3	0.1	0.13528	-0.133398	0.089614	-0.00564236	1.08295	0.970818		53.3324
CCDC40008120676	x	5	0.1	0.132812	-0.1375	0.0850184	-0.00827206	1.08008	0.979167		53.34
CCDC40008120676	x	2	0.1	0.130642	-0.137109	0.0891113	-0.0105699	1.08042	0.977783		53.5858
CCDC40008120676	x	1	0.1	0.127734	-0.136523	0.0877757	-0.00927734	1.08228	0.979818		54.1538
CCDC40008120676	x	1	0.5	0.505339	-0.528556	0.0860722	-0.0125868	1.09803	0.958648		82.2091
CCDC40008120676	x	4	0.5	0.50458	-0.526367	0.090625	-0.0136719	1.1048	0.951432		81.9755
CCDC40008120676	x	5	0.5	0.503646	-0.521148	0.0842014	-0.0106771	1.10508	0.950781		81.4162
CCDC40008120676	x	3	0.5	0.498114	-0.525391	0.0899884	-0.0128348	1.10008	0.951739		82.1261
CCDC40008120676	x	2	0.5	0.500539	-0.528825	0.0868056	-0.0124421	1.10638	0.953683		82.1517
CCDC40008120676	x	1	1	0.979955	-1.02794	0.0913086	-0.0215345	1.13984	0.912861		172.733
CCDC40008120676	x	3	1	0.980762	-1.02294	0.0969727	-0.0167268	1.14583	0.916406		171.14
CCDC40008120676	x	5	1	0.982129	-1.02676	0.0926482	-0.0217348	1.14297	0.918164		169.422
CCDC40008120676	x	4	1	0.983594	-1.0248	0.098758	-0.0198317	1.14365	0.913672		169.544
CCDC40008120676	x	2	1	0.986523	-1.02554	0.0941723	-0.0200195	1.14307	0.912598		170.811
CCDC40008120676	x	1	3	2.85938	-2.92746	0.129102	-0.0654173	1.30415	0.75874		927.499
CCDC40008120676	x	4	3	2.88499	-2.9397	0.128617	-0.0644043	1.30415	0.760285		932.158
CCDC40008120676	x	3	3	2.91226	-2.97899	0.134082	-0.0680874	1.3081	0.75249		944.158
CCDC40008120676	x	2	3	2.93631	-2.9959	0.129005	-0.0651367	1.30849	0.749753		957.223
CCDC40008120676	x	5	3	2.9459	-3.00593	0.134082	-0.0655762	1.31374	0.752783		953.357
CCDC40008120676	y	1	0.1	0.0541992	-0.0588235	0.163446	-0.0986842	1.08281	0.975414		54.9893
CCDC40008120676	y	2	0.1	0.0544434	-0.061849	0.156641	-0.1	1.08325	0.978271		53.7082
CCDC40008120676	y	3	0.1	0.0522461	-0.0640191	0.16582	-0.0949219	1.07446	0.979004		53.9612
CCDC40008120676	y	4	0.1	0.0480239	-0.0583496	0.163477	-0.100391	1.07652	0.979004		53.4904
CCDC40008120676	y	5	0.1	0.0598145	-0.0578613	0.169922	-0.0978618	1.0813	0.97909		54.1408
CCDC40008120676	y	1	0.5	0.0517241	-0.0591947	0.55612	-0.505859	1.07668	0.980168		84.0039
CCDC40008120676	y	2	0.5	0.0522461	-0.0532924	0.553516	-0.503627	1.07451	0.982722		84.0093
CCDC40008120676	y	3	0.5	0.0513393	-0.0601852	0.558333	-0.502083	1.07362	0.978443		84.2078
CCDC40008120676	y	4	0.5	0.051794	-0.0599407	0.561018	-0.501172	1.0765	0.98235		84.8139
CCDC40008120676	y	5	0.5	0.0509208	-0.0555889	0.561458	-0.497396	1.07625	0.984515		82.256
CCDC40008120676	y	1	1	0.0550881	-0.0629006	1.03672	-0.99248	1.07453	0.984058		171.583
CCDC40008120676	y	2	1	0.0627003	-0.0651727	1.05258	-1.01262	1.07337	0.985276		176.411
CCDC40008120676	y	3	1	0.059996	-0.0611637	1.04667	-1.00977	1.07295	0.982701		175.01
CCDC40008120676	y	4	1	0.0553886	-0.0614984	1.04427	-1.00176	1.07073	0.991645		172.359
CCDC40008120676	y	5	1	0.0603299	-0.0579928	1.05569	-1.00937	1.0776	0.987542		174.832
CCDC40008120676	y	1	3	0.0931641	-0.0932555	2.99233	-3.04647	1.0733	0.983716		981.637
CCDC40008120676	y	2	3	0.0923032	-0.089892	2.98037	-2.92578	1.07208	0.982869		950.061
CCDC40008120676	y	3	3	0.100684	-0.0921387	3.076	-3.06851	1.07365	0.980376		982.089
CCDC40008120676	y	4	3	0.0987305	-0.0871284	3.01607	-2.99758	1.07337	0.986029		966.7
CCDC40008120676	y	5	3	0.099707	-0.0908083	3.07605	-3.06836	1.06982	0.984007		980.982
CCDC40008120676	z	1	0.1	0.0661621	-0.0661272	0.0880055	-0.0140165	1.1582	0.893359		55.6837
CCDC40008120676	z	2	0.1	0.0592831	-0.0536024	0.0868566	-0.0130208	1.1625	0.900391		55.2458
CCDC40008120676	z	3	0.1	0.0555556	-0.0588235	0.0870864	-0.00976562	1.15851	0.894942		54.2639
CCDC40008120676	z	4	0.1	0.0599724	-0.0666667	0.0859375	-0.00436581	1.16172	0.89082		55.5913
CCDC40008120676	z	5	0.1	0.0576746	-0.0514323	0.0870864	-0.0089614	1.15769	0.892188		55.8444
CCDC40008120676	z	1	0.5	0.0774515	-0.0830078	0.0853588	-0.00661058	1.55781	0.51263		83.8404
CCDC40008120676	z	2	0.5	0.0821615	-0.08125	0.0869141	-0.00585938	1.55954	0.513672		85.6082
CCDC40008120676	z	3	0.5	0.0838542	-0.08125	0.0840625	-0.00875	1.5543	0.512109		83.2276
CCDC40008120676	z	4	0.5	0.0814925	-0.0834263	0.0853365	-0.00925926	1.55898	0.5113		85.0359
CCDC40008120676	z	5	0.5	0.0832031	-0.0833782	0.0860822	-0.0104688	1.55859	0.51237		85.3555
CCDC40008120676	z	1	1	0.114746	-0.105183	0.0906883	-0.00886824	2.06641	0.0349559		173.938
CCDC40008120676	z	2	1	0.111378	-0.107324	0.0863598	-0.0102163	2.06911	0.0342311		174.99
CCDC40008120676	z	3	1	0.112793	-0.105078	0.0859375	-0.012141	2.06719	0.0348633		173.437
CCDC40008120676	z	4	1	0.109375	-0.10957	0.0895182	-0.0108259	2.0649	0.0339543		174.277
CCDC40008120676	z	5	1	0.116406	-0.107472	0.0883049	-0.00855152	2.06416	0.0321289		174.157
CCDC40008120676	z	1	3	0.278481	-0.263232	0.0913254	-0.0264966	4.09316	-1.91812		969.652
CCDC40008120676	z	2	3	0.276899	-0.269189	0.0901476	-0.0304302	4.09632	-1.94082		968.049
CCDC40008120676	z	3	3	0.282373	-0.259494	0.0912642	-0.0282118	4.08457	-1.94055		971.474
CCDC40008120676	z	4	3	0.269965	-0.260417	0.0905251	-0.0271026	3.99296	-1.92042		966.387
CCDC40008120676	z	5	3	0.271657	-0.263525	0.0888672	-0.0262828	4.09192	-1.93315		965.453
GC1	x	1	0.1	0.0918092	-0.110681	0.0577851	0.0168445	1.05325	0.943133		12.3148
GC1	x	3	0.1	0.105649	-0.103555	0.0597383	0.0167368	1.0507	0.942366		12.2545
GC1	x	5	0.1	0.103632	-0.105698	0.0554466	0.0152265	1.05752	0.938484		12.5016
GC1	x	4	0.1	0.100747	-0.102373	0.0524148	0.0166736	1.05698	0.941636		12.2433
GC1	x	2	0.1	0.0998271	-0.102523	0.056459	0.0189726	1.05839	0.937835		12.5226
GC1	x	2	0.5	0.464624	-0.491658	0.058075	0.0140318	1.0452	0.937658		59.708
GC1	x	3	0.5	0.466534	-0.488616	0.0620782	0.0151504	1.0434	0.942305		59.6381
GC1	x	5	0.5	0.468556	-0.482623	0.0594801	0.0111788	1.04671	0.940418		59.7555
GC1	x	4	0.5	0.469651	-0.485894	0.0594403	0.0115951	1.04277	0.938385		60.3685
GC1	x	1	0.5	0.469678	-0.492088	0.0554579	0.012605	1.04326	0.942537		59.8082
GC1	x	5	1	0.954338	-0.994036	0.0682682	0.00403971	1.06942	0.888976		155.73
GC1	x	3	1	0.956848	-0.996798	0.06907	0.00409655	1.06899	0.88653		158.089
GC1	x	2	1	0.957818	-0.983361	0.0691457	0.00228011	1.09554	0.883235		156.299
GC1	x	4	1	0.957964	-0.967382	0.0709326	0.00333499	1.06881	0.884378		155.252
GC1	x	1	1	0.961241	-0.995151	0.0656889	0.00218173	1.09688	0.882654		159.676
GC1	x	4	3	2.76395	-2.78259	0.117009	-0.0446706	1.23155	0.721867		902.998
GC1	x	1	3	2.77286	-2.74417	0.114982	-0.045654	1.23048	0.722212		900.222
GC1	x	2	3	2.7856	-2.80958	0.113031	-0.0447646	1.23528	0.716075		919.496
GC1	x	3	3	2.82163	-2.82815	0.119749	-0.0482462	1.23628	0.718686		916.598
GC1	x	5	3	2.85976	-2.84055	0.118576	-0.0473015	1.2395	0.712923		926.56
GC1	y	1	0.1	0.0206979	-0.0236625	0.140181	-0.0736657	1.05098	0.938891		12.736
GC1	y	2	0.1	0.019934	-0.0266947	0.138286	-0.0757397	1.05636	0.938993		13.0848
GC1	y	3	0.1	0.0155997	-0.0217687	0.14626	-0.0686378	1.04982	0.941264		12.3526
GC1	y	4	0.1	0.0182181	-0.0235398	0.134879	-0.076193	1.05472	0.936589		12.4203
GC1	y	5	0.1	0.0172398	-0.0269719	0.145607	-0.069592	1.05428	0.942706		12.7084
GC1	y	1	0.5	0.0176325	-0.0250163	0.520391	-0.472083	1.00852	0.969621		61.0976
GC1	y	2	0.5	0.0199832	-0.0272235	0.516137	-0.467077	1.00662	0.959778		61.6028
GC1	y	3	0.5	0.0196989	-0.0266954	0.523698	-0.468668	1.0054	0.967598		61.3216
GC1	y	4	0.5	0.0189532	-0.0278084	0.523817	-0.467777	1.00498	0.968732		61.6225
GC1	y	5	0.5	0.0203143	-0.0240892	0.521525	-0.463932	1.00757	0.964261		61.1042
GC1	y	1	1	0.026713	-0.0379361	1.00806	-0.963888	1.02097	0.944367		157.448
GC1	y	2	1	0.0301848	-0.0348491	1.02485	-0.982087	1.01887	0.94421		161.488
GC1	y	3	1	0.0293716	-0.0337587	0.994513	-0.983302	1.01729	0.942642		159.236
GC1	y	4	1	0.0301087	-0.0341961	1.00523	-0.97038	1.01782	0.948406		158.179
GC1	y	5	1	0.0267574	-0.0329107	1.00995	-0.984151	1.02098	0.946919		160.033
GC1	y	1	3	0.0693646	-0.0765523	2.90352	-2.85753	1.00387	0.952696		931.199
GC1	y	2	3	0.0679441	-0.0750316	2.87964	-2.74257	1.00249	0.954404		914.828
GC1	y	3	3	0.0723322	-0.0791866	2.95322	-2.90929	1.00409	0.94976		953.031
GC1	y	4	3	0.0699263	-0.074769	2.90598	-2.81063	1.00261	0.953918		930.036
GC1	y	5	3	0.0743453	-0.0776739	2.98776	-2.90739	1.00307	0.950242		952.924
GC1	z	1	0.1	0.0231347	-0.0221792	0.0547674	0.0190525	1.13812	0.864287		12.5834
GC1	z	2	0.1	0.0235137	-0.0249688	0.0581477	0.0199978	1.07896	0.868881		12.6409
GC1	z	3	0.1	0.0249169	-0.0261087	0.059888	0.0137829	1.13836	0.865371		12.9703
GC1	z	4	0.1	0.0215407	-0.0286382	0.0569291	0.017861	1.13944	0.862388		12.5259
GC1	z	5	0.1	0.0247606	-0.021868	0.0511426	0.0167932	1.14095	0.866096		12.6913
GC1	z	1	0.5	0.0512542	-0.0523329	0.0548121	0.0174673	1.48999	0.510673		60.3301
GC1	z	2	0.5	0.0493333	-0.0526293	0.055068	0.0186189	1.4909	0.504289		61.3352
GC1	z	3	0.5	0.0514006	-0.0534198	0.055932	0.0187349	1.49066	0.506675		59.7778
GC1	z	4	0.5	0.0499466	-0.0559757	0.0554378	0.0203436	1.49037	0.509641		61.4814
GC1	z	5	0.5	0.0518537	-0.0561179	0.0545331	0.0194314	1.49227	0.506957		61.3405
GC1	z	1	1	0.0850451	-0.0789194	0.05935	0.0145174	2.01514	0.0297566		157.862
GC1	z	2	1	0.0853609	-0.0789932	0.0584544	0.0139044	2.01398	0.0281787		157.799
GC1	z	3	1	0.0859118	-0.0809159	0.0562941	0.0115533	2.01817	0.0264889		158.918
GC1	z	4	1	0.0839519	-0.0795468	0.0577752	0.0146903	2.01532	0.025043		158.581
GC1	z	5	1	0.0860309	-0.080958	0.0559668	0.014624	2.01291	0.0255602		158.323
GC1	z	1	3	0.248551	-0.246009	0.0666958	0.00619489	3.86959	-1.87862		937.065
GC1	z	2	3	0.248588	-0.252085	0.0658385	0.00554564	3.88634	-1.91891		940.38
GC1	z	3	3	0.246688	-0.248631	0.0630359	0.00711533	3.85494	-1.8989		938.189
GC1	z	4	3	0.234129	-0.247817	0.0636924	0.0088082	3.71795	-1.87892		922.966
GC1	z	5	3	0.24399	-0.2483	0.0618169	0.00759215	3.85158	-1.91993		939.416
GC2	x	1	0.1	0.134651	-0.270927	-0.0356825	-0.061184	1.97416	1.80769		19.4526
GC2	x	2	0.1	0.131547	-0.270442	-0.0362884	-0.0597222	1.97516	1.81637		19.2121
GC2	x	3	0.1	0.128119	-0.26761	-0.0353097	-0.0657563	1.97282	1.81361		19.3212
GC2	x	4	0.1	0.126922	-0.283783	-0.0352887	-0.0601182	1.97402	1.82295		19.3288
GC2	x	5	0.1	0.126574	-0.284396	-0.0344696	-0.0602842	1.97477	1.82242		19.2751
GC2	x	4	0.5	0.920865	-1.02545	-0.0347684	-0.062352	1.90732	1.85048		115.505
GC2	x	1	0.5	0.919951	-1.0172	-0.0347	-0.0633393	1.90756	1.85528		114.673
GC2	x	5	0.5	0.918932	-1.02482	-0.0367515	-0.0614214	1.90796	1.8601		114.895
GC2	x	3	0.5	0.918345	-1.02509	-0.0356586	-0.0657051	1.90964	1.85726		115.097
GC2	x	2	0.5	0.905457	-1.02465	-0.0357829	-0.0643462	1.90751	1.85105		115.545
GC2	x	5	1	1.93765	-1.9458	-0.0351869	-0.0648651	1.93819	1.81363		303.203
GC2	x	4	1	1.9365	-1.96627	-0.0365384	-0.065483	1.93592	1.81204		303.798
GC2	x	3	1	1.93548	-1.94592	-0.034442	-0.0639745	1.94063	1.8111		303.086
GC2	x	2	1	1.89076	-1.99664	-0.0348142	-0.064945	1.93695	1.81473		303.038
GC2	x	1	1	1.88993	-1.99311	-0.0356157	-0.0641785	1.93799	1.81004		302.987
GC2	x	5	3	5.78485	-5.80781	-0.0304872	-0.0656536	1.94678	1.7491		1825.68
GC2	x	2	3	5.77964	-5.82022	-0.0310927	-0.0688742	1.94716	1.74935		1820.27
GC2	x	3	3	5.77485	-5.82684	-0.0322532	-0.0681707	1.94949	1.7469		1819.84
GC2	x	1	3	5.77308	-5.82821	-0.0324276	-0.0657265	1.94996	1.74839		1819.19
GC2	x	4	3	5.7297	-5.82548	-0.031059	-0.0682416	1.94978	1.74716		1821.15
GC2	y	1	0.1	-0.0568687	-0.0832486	0.155673	-0.240111	1.97282	1.82211		19.2652
GC2	y	2	0.1	-0.056973	-0.0807766	0.16837	-0.242444	1.97583	1.81532		19.4418
GC2	y	3	0.1	-0.0585499	-0.0892298	0.160498	-0.25464	1.97461	1.81346		19.5264
GC2	y	4	0.1	-0.0591553	-0.079894	0.167886	-0.242469	1.97497	1.82713		19.386
GC2	y	5	0.1	-0.0586417	-0.0855601	0.159459	-0.254157	1.97392	1.82666		19.3714
GC2	y	1	0.5	-0.0549394	-0.0847656	0.962201	-1.00824	1.93014	1.83783		117.853
GC2	y	2	0.5	-0.0531758	-0.0850834	0.960415	-1.01998	1.93062	1.83965		117.337
GC2	y	3	0.5	-0.0543588	-0.0832018	0.962486	-1.01901	1.93265	1.83743		117.488
GC2	y	4	0.5	-0.0548564	-0.0833832	0.96419	-1.02122	1.93121	1.83677		117.423
GC2	y	5	0.5	-0.0516632	-0.0839448	0.958888	-1.02278	1.92752	1.83867		117.486
GC2	y	1	1	-0.0453743	-0.0949773	1.96777	-2.01903	1.98034	1.76779		310.519
GC2	y	2	1	-0.0437524	-0.0930495	1.94664	-2.01906	1.97767	1.76778		309.747
GC2	y	3	1	-0.0436162	-0.0908405	1.9953	-1.9692	1.98298	1.76763		309.389
GC2	y	4	1	-0.0431339	-0.0917635	1.99878	-1.98209	1.98021	1.76778		310.679
GC2	y	5	1	-0.0440343	-0.0896958	1.99432	-1.9654	1.98194	1.76991		309.037
GC2	y	1	3	-0.00646921	-0.12697	5.87368	-5.9742	2.08273	1.61245		1864.98
GC2	y	2	3	-0.00596777	-0.128935	5.82082	-5.97079	2.07985	1.61351		1860.74
GC2	y	3	3	-0.00677907	-0.128677	5.85708	-5.98244	2.08246	1.61101		1866.73
GC2	y	4	3	-0.00707574	-0.127308	5.8231	-5.97955	2.07802	1.61279		1861.59
GC2	y	5	3	-0.00595461	-0.129262	5.83208	-5.97845	2.07877	1.61253		1862.55
GC2	z	1	0.1	-0.058718	-0.108293	-0.0151944	-0.072577	2.17116	1.64178		21.6615
GC2	z	2	0.1	-0.0608308	-0.109429	-0.0157136	-0.0803179	2.05633	1.64793		21.3253
GC2	z	3	0.1	-0.0592199	-0.110355	-0.0158215	-0.0699263	2.04727	1.64573		21.1082
GC2	z	4	0.1	-0.0639135	-0.104354	-0.0163114	-0.0785798	2.1641	1.64314		21.6751
GC2	z	5	0.1	-0.0659369	-0.103816	-0.0188023	-0.0737866	2.04633	1.64142		20.7446
GC2	z	1	0.5	-0.0525376	-0.105131	0.00396938	-0.10815	2.8654	0.925338		114.58
GC2	z	2	0.5	-0.0506135	-0.103901	0.00319797	-0.105084	2.8662	0.923811		115.424
GC2	z	3	0.5	-0.0518555	-0.10566	0.00198235	-0.106805	2.87011	0.92908		113.949
GC2	z	4	0.5	-0.0523906	-0.106821	0.00274408	-0.100534	2.86364	0.926832		114.16
GC2	z	5	0.5	-0.0507811	-0.103198	0.00151588	-0.109032	2.85616	0.917359		116.587
GC2	z	1	1	-0.0490001	-0.106244	0.060353	-0.130016	3.80295	-0.0279508		301.529
GC2	z	2	1	-0.0489105	-0.102916	0.0591003	-0.133328	3.87345	-0.0305924		304.904
GC2	z	3	1	-0.0484105	-0.106213	0.059501	-0.136707	3.8981	-0.0230396		299.745
GC2	z	4	1	-0.0484433	-0.102931	0.0573629	-0.125499	3.86909	-0.0336283		305.334
GC2	z	5	1	-0.0470032	-0.104351	0.0617434	-0.135778	3.8001	-0.0234681		299.531
GC2	z	1	3	0.0180161	-0.159836	0.215413	-0.313773	7.64988	-3.96535		1828.47
GC2	z	2	3	0.0174107	-0.161185	0.217376	-0.318467	7.66225	-3.95057		1827.99
GC2	z	3	3	0.0186375	-0.159926	0.217083	-0.318642	7.66121	-3.95441		1829.27
GC2	z	4	3	0.0174585	-0.162393	0.217796	-0.318435	7.65168	-3.97397		1833.91
GC2	z	5	3	0.0174257	-0.159955	0.219798	-0.31448	7.58895	-3.96234		1824.55
ref	x	5	0.1	0.0964368	-0.0970854						7.76844
ref	x	2	0.1	0.0968111	-0.0993418						7.90372
ref	x	4	0.1	0.0972113	-0.0970909						7.80508
ref	x	1	0.1	0.0981778	-0.0992676						8.39732
ref	x	3	0.1	0.0982046	-0.0986193						7.89086
ref	x	3	0.5	0.498705	-0.484231						58.9174
ref	x	2	0.5	0.49901	-0.483328						58.867
ref	x	1	0.5	0.499296	-0.483908						58.886
ref	x	5	0.5	0.499311	-0.482716						58.838
ref	x	4	0.5	0.499349	-0.48309						58.9162
ref	x	1	1	1.01253	-0.968097						158.34
ref	x	5	1	1.01188	-0.966178						158.181
ref	x	3	1	1.01088	-0.965306						157.861
ref	x	2	1	1.00755	-0.972035						158.346
ref	x	4	1	1.0065	-0.970487						157.919
ref	x	4	3	3.03234	-2.93996						954.707
ref	x	2	3	3.03186	-2.9536						956.106
ref	x	5	3	3.03172	-2.93893						954.424
ref	x	1	3	3.03034	-2.9557						956.371
ref	x	3	3	3.02987	-2.95596						956.591
ref	y	1	0.1			0.0966173	-0.0955476				7.7086
ref	y	2	0.1			0.0972071	-0.095377				7.71498
ref	y	3	0.1			0.0961391	-0.0970148				7.75872
ref	y	4	0.1			0.0978919	-0.0955207				7.7874
ref	y	5	0.1			0.0973558	-0.0955029				7.75694
ref	y	1	0.5			0.49707	-0.482009				58.6481
ref	y	2	0.5			0.498086	-0.481766				58.781
ref	y	3	0.5			0.497341	-0.482587				58.6952
ref	y	4	0.5			0.498579	-0.482104				58.74
ref	y	5	0.5			0.498744	-0.48207				58.8411
ref	y	1	1			1.0098	-0.96578				157.864
ref	y	2	1			1.01009	-0.969317				158.317
ref	y	3	1			1.003	-0.971297				157.777
ref	y	4	1			1.00875	-0.967396				157.895
ref	y	5	1			1.00941	-0.972519				158.442
ref	y	1	3			3.02278	-2.93139				952.375
ref	y	2	3			3.01185	-2.94845				952.052
ref	y	3	3			3.01396	-2.95405				953.393
ref	y	4	3			3.02145	-2.95099				955.076
ref	y	5	3			3.00467	-2.95481				951.916
ref	z	1	0.1					0.0955657	-0.0939385		7.63229
ref	z	2	0.1					0.0947221	-0.0950408		7.62413
ref	z	3	0.1					0.0958004	-0.0948167		7.65781
ref	z	4	0.1					0.0966513	-0.0934491		7.65175
ref	z	5	0.1					0.0955229	-0.0936056		7.5931
ref	z	1	0.1					0.0965126	-0.0943467		7.66831
ref	z	2	0.1					0.0956217	-0.0946186		7.64253
ref	z	3	0.1					0.0958056	-0.0942459		7.62587
ref	z	4	0.1					0.0961856	-0.0937314		7.62027
ref	z	5	0.1					0.0969826	-0.094581		7.66935
ref	z	1	0.5					0.480856	-0.470135		57.0333
ref	z	2	0.5					0.483149	-0.469812		57.1466
ref	z	3	0.5					0.481887	-0.470839		57.061
ref	z	4	0.5					0.481359	-0.470693		57.0434
ref	z	5	0.5					0.48116	-0.46869		56.8967
ref	z	1	0.5					0.487416	-0.473886		57.6732
ref	z	2	0.5					0.485736	-0.47417		57.5477
ref	z	3	0.5					0.486028	-0.473023		57.5049
ref	z	4	0.5					0.485677	-0.474069		57.5661
ref	z	5	0.5					0.485539	-0.472803		57.4837
ref	z	1	1					0.984212	-0.950565		154.732
ref	z	2	1					0.984189	-0.94926		154.47
ref	z	3	1					0.981914	-0.95112		154.386
ref	z	4	1					0.981167	-0.951098		154.572
ref	z	5	1					0.989314	-0.946351		154.804
ref	z	1	1					0.997954	-0.955883		156.067
ref	z	2	1					0.998388	-0.958328		156.265
ref	z	3	1					1.00065	-0.95508		156.456
ref	z	4	1					0.993517	-0.959602		156.158
ref	z	5	1					1.00082	-0.955095		156.331
ref	z	1	3					2.9439	-2.90017		933.914
ref	z	2	3					2.96426	-2.89572		937.473
ref	z	3	3					2.9621	-2.89865		937.018
ref	z	4	3					2.96557	-2.88692		935.803
ref	z	5	3					2.96721	-2.88746		935.863
ref	z	1	3					2.96428	-2.86031		931.143
ref	z	2	3					2.98739	-2.89617		939.875
ref	z	3	3					2.99921	-2.92627		946.964
ref	z	4	3					3.00178	-2.93534		948.307
ref	z	5	3					2.98413	-2.93415		945.338
